# Supplementary material for: Variant Landscape of 15 Genes Involved in Corneal Dystrophies: Report of 30 Families and Comprehensive Analysis of the Literature
Source: Int J Mol Sci. 2023 Mar 6;24(5):5012. doi: 10.3390/ijms24055012 (PMC10003302; doi:10.3390/ijms24055012)
Supplement: Supplementary file 1 [file ijms-24-05012-s001.zip]

Archive with 5 entries (5 files):
- ijms-2152855-Supplementary Figures S1- S3.pdf
- ijms-2152855-Supplementary Table S2 .xlsx
- ijms-2152855-Supplementary Table S3 .xlsx
- ijms-2152855-Supplementary Table S4 .xlsx
- ijms-2152955-Supplementary Table S1.xlsx
