# Supplementary material for: Variant Landscape of 15 Genes Involved in Corneal Dystrophies: Report of 30 Families and Comprehensive Analysis of the Literature
Source: Int J Mol Sci. 2023 Mar 6;24(5):5012. doi: 10.3390/ijms24055012 (PMC10003302; doi:10.3390/ijms24055012)
Supplement: Supplementary file 1 [file ijms-24-05012-s001.zip › ijms-2152855-Supplementary Table S2 .xlsx]

## Sheet: Sheet1
Supplementary Table S2. Detailed information of literature review.
PMID	Gene	Ethnic	Families	Alleles	Zygosity	Nucleotide Acid change	Amino Acid change	Phenotype
34403298	TGFBI	Asian	1	1	Heterozygous	c.[1868_1879del];[1868_1879=]	p.[(Gly623_His626del)];[(Gly623_His626=)]	TBCD
33772078	TGFBI	Asian	3	3,3	Compound heterozygous	c.[371G>A];[c.520C>G]	p.[(Arg124His)];[(His174Asp)]	GCD2
	TGFBI	Asian	1	1,1	Compound heterozygous	c.[371G>A];[740T>A]	p.[(Arg124His)];[(Ile247Asn)]	GCD2
	TGFBI	Asian	1	1,1	Compound heterozygous	c.[371G>A];[263A>G]	p.[(Arg124His)];[(Tyr88Cys)]	GCD2
	TGFBI	Asian	1	1,1	Compound heterozygous	c.[371G>A];[770G>C]	p.[(Arg124His)];[(Arg257Pro)]	GCD2
	TGFBI	Asian	1	1,1	Compound heterozygous	c.[371G>A];[1631A>G]	p.[(Arg124His)];[(Asn544Ser)]	GCD2
	TGFBI	Asian	1	1,1	Compound heterozygous	c.[371G>A];[535C>T]	p.[(Arg124His)];[(Arg179*)]	GCD2
	TGFBI	Asian	1	1,1	Compound heterozygous	c.[371G>A];[1404T>A]	p.[(Arg124His)];[(Tyr468*)]	GCD2
16636649	TGFBI	Asian	1	1	Heterozygous	c.[337G>A];[337=]	p.[(Val113Ile)];[(Val113=)]	GCD1
19303004	TGFBI	Caucasian	1	1	Heterozygous	c.[337G>A];[337=]	p.[(Val113Ile)];[(Val113=)]	GCD1
	TGFBI	Caucasian	1	1	Heterozygous	c.[1504A>G];[1504=]	p.[(Met502Val)];[(Met502=)]	GCD1
	TGFBI	Caucasian	1	1,1	Compound heterozygous	c.[1649T>C];[1877A>G]	p.[(Leu550Pro)];[(His626Arg)]	GCD1
	TGFBI	Caucasian	4	4	Heterozygous	c.[1663C>T];[1663=]	p.[(Arg555Trp)];[(Arg555=)]	GCD1
	TGFBI	Caucasian	1	1	Heterozygous	c.[1663C>T];[1663=]	p.[(Arg555Trp)];[(Arg555=)]	RBCD
	TGFBI	Caucasian	2	2	Heterozygous	c.[1649T>C];[1649=]	p.[(Leu550Pro)];[(Leu550=)]	GCD2
	TGFBI	Caucasian	2	2	Heterozygous	c.[1637C>A];[1637=]	p.[(Ala546Asp)];[(Ala546=)]	LCD
	TGFBI	Caucasian	6	6	Heterozygous	c.[1877A>G];[1877=]	p.[(His626Arg)];[(His626=)]	LCD
27402970	TGFBI	Caucasian	1	1,1	Compound heterozygous	c.[337G>A];[1673T>C]	p.[(Val113Ile)];[(Leu558Pro)]	LCD
33816482	TGFBI	Asian	15	15	Heterozygous	c.[371G>A];[371=]	p.[(Arg124His)];[(Arg124=)]	CD
	TGFBI	Asian	3	6	Homozygous	c.[371G>A];[371G>A]	p.[(Arg124His)];[(Arg124His)]	CD
	TGFBI	Asian	11	11	Heterozygous	c.[371G>A];[371=]	p.[(Arg555Trp)];[(Arg555=)]	CD
	TGFBI	Asian	8	8	Heterozygous	c.[370C>T];[370=]	p.[(Arg124Cys)];[(Arg124=)]	CD
	TGFBI	Asian	6	6	Heterozygous	c.[1664G>A];[1664=]	p.[(Arg555Gln)];[(Arg555=)]	CD
	TGFBI	Asian	2	2	Heterozygous	c.[371G>T];[371=]	p.[(Arg124Leu)];[(Arg124=)]	CD
	TGFBI	Asian	1	1	Heterozygous	c.[1613C>G];[1613=]	p.[(Thr538Arg)];[(Thr538=)]	CD
	TGFBI	Asian	2	2	Heterozygous	c.[1694T>A];[1694=]	p.[(Leu565His)];[(Leu565=)]	CD
	TGFBI	Asian	3	3	Heterozygous	c.[1877A>G];[1877=]	p.[(His626Arg)];[(His626=)]	CD
14767644	TGFBI	Asian	6	6	Heterozygous	c.[1663C>T];[1663=]	p.[(Arg555Trp)];[(Arg555=)]	GCD1
	TGFBI	Asian	1	1	Heterozygous	c.[371G>A];[371=]	p.[(Arg124His)];[(Arg124=)]	GCD2
	TGFBI	Asian	1	1	Heterozygous	c.[367G>C];[367=]	p.[(Asp123His)];[(Asp123=)]	GCD1
12782158	TGFBI	Asian	1	1	Heterozygous	c.[367G>C];[367=]	p.[(Asp123His)];[(Asp123=)]	GCD
20664689	TGFBI	Asian	1	1	Heterozygous	c.[1838_1849del12];[1838_1849=]	p.[(Val613_Pro616del)];[(Val613_Pro616=)]	LCD
	TGFBI	Asian	10	10	Heterozygous	c.[1663C>T];[1663=]	p.[(Arg555Trp)];[(Arg555=)]	GCD
	TGFBI	Asian	5	5	Heterozygous	c.[371G>A];[371=]	p.[(Arg124His)];[(Arg124=)]	GCD2
	TGFBI	Asian	4	4	Heterozygous	c.[370C>T];[370=]	p.[(Arg124Cys)];[(Arg124=)]	LCD
	TGFBI	Asian	1	1	Heterozygous	c.[1877A>G];[1877=]	p.[(His626Arg)];[(His626=)]	LCD
17768377	TGFBI	Caucasian	1	1	Heterozygous	c.[370C>T];[370=]	p.[(Arg124Cys)];[(Arg124=)]	LCD
	TGFBI	Caucasian	1	1	Heterozygous	c.[1663C>T];[1663=]	p.[(Arg555Trp)];[(Arg555=)]	GCD1
30805211	TGFBI	Asian	1	1	Heterozygous	c.[371G>T];[371=]	p.[(Arg124Leu)];[(Arg124=)]	RBCD
	TGFBI	Asian	1	1	Heterozygous	c.[370C>T];[370=]	p.[(Arg124Cys)];[(Arg124=)]	LCD
	TGFBI	Asian	1	1	Heterozygous	c.[371G>A];[371=]	p.[(Arg124His)];[(Arg124=)]	GCD2
12770961	TGFBI	Asian	3	3	Heterozygous	c.[370C>T];[370=]	p.[(Arg124Cys)];[(Arg124=)]	LCD
	TGFBI	Asian	10	10	Heterozygous	c.[1877A>G];[1877=]	p.[(His626Arg )];[(His626=)]	LCD
19433713	TGFBI	Asian	2	2	Heterozygous	c.[370C>T];[370=]	p.[(Arg124Cys)];[(Arg124=)]	TBCD
30098247	TGFBI	Asian	1	1	Heterozygous	c.[370C>T];[370=]	p.[(Arg124Cys)];[(Arg124=)]	LCD
15623763	TGFBI	Asian	2	2	Heterozygous	c.[1781G>T];[1781=]	p.[(Gly594Val)];[(Gly594=)]	LCD
	TGFBI	Asian	1	1	Heterozygous	c.[1616T>A];[1616=]	p.[(Val539Asp)];[(Val539=)]	LCD
	TGFBI	Asian	1	1	Heterozygous	c.[1870_1875delGTGGTC];[1870_1875=]	p.[(Val624_Val625del)];[(Val624_Val625=)]	LCD
	TGFBI	Asian	8	8	Heterozygous	c.[370C>T];[370=]	p.[(Arg124Cys)];[(Arg124=)]	LCD
	TGFBI	Asian	2	2	Heterozygous	c.[1877A>G];[1877=]	p.[(His626Arg)];[(His626=)]	LCD
	TGFBI	Asian	18	18	Heterozygous	c.[1663C>T];[1663=]	p.[(Arg555Trp)];[(Arg555=)]	GCD1
	TGFBI	Asian	1	1	Heterozygous	c.[371G>T];[371=]	p.[(Arg124Leu)];[(Arg124=)]	RBCD
22773977	TGFBI	Asian	3	3	Heterozygous	c.[370C>T];[370=]	p.[(Arg124Cys)];[(Arg124=)]	LCD
	TGFBI	Asian	1	1	Heterozygous	c.[371G>A];[371=]	p.[(Arg124His)];[(Arg124=)]	GCD2
	TGFBI	Asian	2	2	Heterozygous	c.[1663C>T];[1663=]	p.[(Arg555Trp)];[(Arg555=)]	GCD1
22553651	TGFBI	Asian	1	1	Heterozygous	c.[370C>T];[370=]	p.[(Arg124Cys)];[(Arg124=)]	RBCD
27348782	TGFBI	Asian	1	1	Heterozygous	c.[371G>T];[371=]	p.[(Arg124Leu)];[(Arg124=)]	RBCD
	TGFBI	Asian	1	1	Heterozygous	c.[370C>T];[370=]	p.[(Arg124Cys)];[(Arg124=)]	LCD
	TGFBI	Asian	1	1	Heterozygous	c.[1877A>G];[1877=]	p.[(His626Arg)];[(His626=)]	LCD
28358433	TGFBI	Asian	1	1	Heterozygous	c.[370C>T];[370=]	p.[(Arg124Cys)];[(Arg124=)]	LCD
	TGFBI	Asian	1	1	Heterozygous	c.[1877A>G];[1877=]	p.[(His626Arg )];[(His626=)]	LCD
	TGFBI	Asian	1	1	Heterozygous	c.[371G>A];[371=]	p.[(Arg124His)];[(Arg124=)]	GCD2
20806046	TGFBI	Caucasian	2	2	Heterozygous	c.[370C>T];[370=]	p.[(Arg124Cys)];[(Arg124=)]	LCD
	TGFBI	Caucasian	1	1	Heterozygous	c.[1715A>G];[1715=]	p.[(His572Arg)];[(His572=)]	LCD
27829782	TGFBI	Asian	12	12	Heterozygous	c.[1663C>T];[1663=]	p.[(Arg555Trp)];[(Arg555=)]	GCD1
	TGFBI	Asian	4	4	Heterozygous	c.[370C>T];[370=]	p.[(Arg124Cys)];[(Arg124=)]	LCD
25932442	TGFBI	Asian	73	73	Heterozygous	c.[371G>A];[371=]	p.[(Arg124His )];[(Arg124=)]	GCD2
	TGFBI	Asian	1	1,1	Compound heterozygous	c.[371G>A];[535C>T]	p.[(Arg124His)];[(Arg179*)]	GCD2
	TGFBI	Asian	1	1	Heterozygous	c.[371G>A];[371=]	p.[(Arg124His)];[(Arg124=)]	LCD
			1	1	Heterozygous	c.[1706T>A];[1706=]	p.[(Leu569Gln)];[(Leu569=)]	LCD
			1	1	Heterozygous	c.[1861A>C];[1861=]	p.[(Thr621Pro)];[(Thr621=)]	LCD
24801599	TGFBI	Caucasian	4	4	Heterozygous	c.[1877A>G];[1877=]	p.[(His626Arg)];[(His626=)]	LCD
	TGFBI	Caucasian	1	1	Heterozygous	c.[370C>T];[370=]	p.[(Arg124Cys)];[(Arg124=)]	LCD
	TGFBI	Caucasian	1	1	Heterozygous	c.[1856T>A];[1856=]	p.[(Met619Lys )];[(Met619=)]	GCD2
28393022	TGFBI	Asian	1	1,1	Compound heterozygous	c.[370C>T];[1637C>A]	p.[(Arg124Cys)];[(Ala546Asp)]	LCD
33513810	TGFBI	Asian	8	8	Heterozygous	c.[1663C>T];[1663=]	p.[(Arg555Trp)];[(Arg555=)]	GCD1
	TGFBI	Asian	3	3	Heterozygous	c.[371G>A];[371=]	p.[(Arg124His)];[(Arg124=)]	GCD1
	TGFBI	Asian	5	5	Heterozygous	c.[371G>A];[371=]	p.[(Arg124His)];[(Arg124=)]	GCD2
	TGFBI	Asian	1	1	Heterozygous	c.[370C>T];[370=]	p.[(Arg124Cys)];[(Arg124=)]	GCD2
	TGFBI	Asian	7	7	Heterozygous	c.[370C>T];[370=]	p.[(Arg124Cys)];[(Arg124=)]	LCD
	TGFBI	Asian	2	2	Heterozygous	c.[1877A>G];[1877=]	p.[(His626Arg)];[(His626=)]	LCD
	TGFBI	Asian	2	2	Heterozygous	c.[1649T>C];[1649=]	p.[(Leu550Pro)];[(Leu550=)]	LCD
	TGFBI	Asian	1	1	Heterozygous	c.[1859C>A];[1859=]	p.[(Ala620Asp)];[(Ala620=)]	LCD
	TGFBI	Asian	1	1	Heterozygous	c.[1715A>G];[1715=]	p.[(His572Arg)];[(His572=)]	LCD
	TGFBI	Asian	1	1	Heterozygous	c.[371G>T];[371=]	p.[(Arg124Leu)];[(Arg124=)]	RBCD
	TGFBI	Asian	1	1	Heterozygous	c.[370C>T];[370=]	p.[(Arg124Cys)];[(Arg124=)]	RBCD
34937214	TGFBI	Asian	1	1	Heterozygous	c.[370C>T];[370=]	p.[(Arg124Cys)];[(Arg124=)]	LCD
20360992	TGFBI	Asian	1	1	Heterozygous	c.[370C>T];[370=]	p.[(Arg124Cys)];[(Arg124=)]	RBCD
	TGFBI	Asian	6	6	Heterozygous	c.[370C>T];[370=]	p.[(Arg124Cys)];[(Arg124=)]	LCD
22850414	TGFBI	Asian	7	7	Heterozygous	c.[1663C>T];[1663=]	p.[(Arg555Trp)];[(Arg555=)]	GCD1
	TGFBI	Asian	3	3	Heterozygous	c.[370C>T];[370=]	p.[(Arg124Cys)];[(Arg124=)]	LCD
	TGFBI	Asian	19	19	Heterozygous	c.[371G>A];[371=]	p.[(Arg124His)];[(Arg124=)]	GCD2
	TGFBI	Asian	1	1	Heterozygous	c.[371G>A];[371=]	p.[(Arg124His)];[(Arg124=)]	GCD2
20161820	TGFBI	Asian	1	1,1	Compound heterozygous	c.[1541G>C];[1545T>A]	p.[(Arg514Pro)];[(Phe515Leu)]	LCD
	TGFBI	Asian	1	1	Heterozygous	c.[370C>T];[370=]	p.[(Arg124Cys)];[(Arg124=)]	LCD
	TGFBI	Asian	1	1	Heterozygous	c.[1715A>G];[1715=]	p.[(His572Arg)];[(His572=)]	LCD
21887843	TGFBI	Asian	2	2	Heterozygous	c.[371G>A];[371=]	p.[(Arg124His)];[(Arg124=)]	GCD2
	TGFBI	Asian	1	1	Heterozygous	c.[370C>T];[370=]	p.[(Arg124Cys )];[(Arg124=)]	LCD
20697279	TGFBI	Caucasian	3	3	Heterozygous	c.[370C>T];[370=]	p.[(Arg124Cys)];[(Arg124=)]	GCD2
19001012	TGFBI	Caucasian	1	1	Heterozygous	c.[1526T>C];[1526=]	p.[(Leu509Pro)];[(Leu509=)]	CD
	TGFBI	Caucasian	2	2	Heterozygous	c.[1867G>C];[1867=]	p.[(Gly623Arg)];[(Gly623=)]	LCD
	TGFBI	Caucasian	1	1	Heterozygous	c.[1867G>C];[1867=]	p.[(Gly623Arg)];[(Gly623=)]	LCD
	TGFBI	Caucasian	3	3	Heterozygous	c.[370C>T];[370=]	p.[(Arg124Cys)];[(Arg124=)]	LCD
	TGFBI	Caucasian	5	5	Heterozygous	c.[1663C>T];[1663=]	p.[(Arg555Trp)];[(Arg555=)]	GCD1
	TGFBI	Caucasian	3	3	Heterozygous	c.[1663C>T];[1663=]	p.[(Arg555Trp)];[(Arg555=)]	GCD1
	TGFBI	Caucasian	3	3	Heterozygous	c.[371G>A];[371=]	p.[(Arg124His)];[(Arg124=)]	GCD2
	TGFBI	Caucasian	1	1	Heterozygous	c.[371G>A];[371=]	p.[(Arg124His)];[(Arg124=)]	GCD2
	TGFBI	Caucasian	1	1	Heterozygous	c.[1877A>G];[1877=]	p.[(His626Arg)];[(His626=)]	LCD
	TGFBI	Caucasian	1	1	Heterozygous	c.[1637C>A];[1637=]	p.[(Ala546Asp)];[(Ala546=)]	LCD
26949635	TGFBI	Asian	1	1	Heterozygous	c.[371G>A];[371=]	p.[(Arg124His )];[(Arg124=)]	GCD
	TGFBI	Asian	2	2	Heterozygous	c.[371G>A];[371=]	p.[(Arg124His )];[(Arg124=)]	GCD
	TGFBI	Asian	2	2	Heterozygous	c.[370C>T];[370=]	p.[(Arg124Cys)];[(Arg124=)]	LCD
	TGFBI	Asian	7	7	Heterozygous	c.[370C>T];[370=]	p.[(Arg124Cys)];[(Arg124=)]	LCD
	TGFBI	Asian	1	1	Heterozygous	c.[1859C>A];[1859=]	p.[(Ala620Asp )];[(Ala620=)]	LCD
	TGFBI	Asian	1	1	Heterozygous	c.[1877A>G];[1877=]	p.[(His626Arg)];[(His626=)]	LCD
	TGFBI	Asian	1	1	Heterozygous	c.[1664G>A];[1664=]	p.[(Arg555Gln)];[(Arg555=)]	RBCD
	TGFBI	Asian	1	1	Heterozygous	c.[1664G>A];[1664=]	p.[(Arg555Gln)];[(Arg555=)]	RBCD
19350511	TGFBI	Asian	1	1	Heterozygous	c.[370C>T];[370=]	p.[(Arg124Cys )];[(Arg124=)]	LCD
	TGFBI	Asian	1	1	Heterozygous	c.[1877A>G];[1877=]	p.[(His626Arg)];[(His626=)]	LCD
	TGFBI	Asian	1	1	Heterozygous	c.[371G>A];[371=]	p.[(Arg124His)];[(Arg124=)]	GCD2
22355247	TGFBI	Asian	5	5	Heterozygous	c.[371G>A];[371=]	p.[(Arg124His)];[(Arg124=)]	GCD2
	TGFBI	Asian	4	4	Heterozygous	c.[1663C>T];[1663=]	p.[(Arg555Trp)];[(Arg555=)]	GCD1
	TGFBI	Asian	3	3	Heterozygous	c.[1664G>A];[1664=]	p.[(Arg555Gln)];[(Arg555=)]	TBCD
	TGFBI	Asian	2	2	Heterozygous	c.[370C>T];[370=]	p.[(Arg124Cys )];[(Arg124=)]	LCD
	TGFBI	Asian	1	1	Heterozygous	c.[1637C>A];[1637=]	p.[(Ala546Asp )];[(Ala546=)]	LCD
18777038	TGFBI	Caucasian	1	1	Heterozygous	c.[370C>T];[370=]	p.[(Arg124Cys)];[(Arg124=)]	LCD
	TGFBI	Caucasian	4	4	Heterozygous	c.[1663C>T];[1663=]	p.[(Arg555Trp)];[(Arg555=)]	GCD1
	TGFBI	Caucasian	2	2	Heterozygous	c.[371G>A];[371=]	p.[(Arg124His)];[(Arg124=)]	GCD2
	TGFBI	Caucasian	3	3	Heterozygous	c.[1867G>C];[1867=]	p.[(Gly623Arg)];[(Gly623=)]	CD
18615206	TGFBI	Asian	3	3	Heterozygous	c.[370C>T];[370=]	p.[(Arg124Cys)];[(Arg124=)]	LCD
17063427	TGFBI	Caucasian	2	2	Heterozygous	c.[370C>T];[370=]	p.[(Arg124Cys)];[(Arg124=)]	LCD
	TGFBI	Caucasian	1	1	Heterozygous	c.[370C>T];[370=]	p.[(Arg124Cys)];[(Arg124=)]	LCD
	TGFBI	Caucasian	3	3	Heterozygous	c.[371G>A];[371=]	p.[(Arg124His)];[(Arg124=)]	GCD2
	TGFBI	Caucasian	1	1	Heterozygous	c.[371G>A];[371=]	p.[(Arg124His)];[(Arg124=)]	GCD2
	TGFBI	Caucasian	4	4	Heterozygous	c.[1663C>T];[1663=]	p.[(Arg555Trp)];[(Arg555=)]	GCD1
	TGFBI	Caucasian	2	2	Heterozygous	c.[1663C>T];[1663=]	p.[(Arg555Trp)];[(Arg555=)]	GCD1
	TGFBI	Caucasian	1	1	Heterozygous	c.[1637C>A];[1637=]	p.[(Ala546Asp)];[(Ala546=)]	CD
21462384	TGFBI	Asian	6	6	Heterozygous	c.[1663C>T];[1663=]	p.[(Arg555Trp)];[(Arg555=)]	GCD1
	TGFBI	Asian	1	1	Heterozygous	c.[1637C>A];[1637=]	p.[(Ala546Asp)];[(Ala546=)]	GCD1
	TGFBI	Asian	3	3	Heterozygous	c.[371G>A];[371=]	p.[(Arg124His)];[(Arg124=)]	GCD2
	TGFBI	Asian	2	2	Heterozygous	c.[370C>T];[370=]	p.[(Arg124Cys)];[(Arg124=)]	LCD
	TGFBI	Asian	1	1	Heterozygous	c.[1612A>C];[1612=]	p.[(Thr538Pro)];[(Thr538=)]	LCD
	TGFBI	Asian	1	1	Heterozygous	c.[1636G>A];[1636=]	p.[(Ala546Thr)];[(Ala546=)]	LCD
	TGFBI	Asian	1	1	Heterozygous	c.[1501C>A];[1501=]	p.[(Pro501Thr)];[(Pro501=)]	LCD
16710170	TGFBI	Caucasian	1	1	Heterozygous	c.[370C>T];[370=]	p.[(Arg124Cys)];[(Arg124=)]	LCD
18470323	TGFBI	Caucasian	1	1	Heterozygous	c.[370C>T];[370=]	p.[(Arg124Cys)];[(Arg124=)]	LCD
20680100	TGFBI	Asian	1	1	Heterozygous	c.[1548C>G];[1548=]	p.[(Ser516Arg)];[(Ser516=)]	GCD1
	TGFBI	Asian	1	1	Heterozygous	c.[1675T>G];[1675=]	p.[(Leu559Val)];[(Leu559=)]	EBMD
	TGFBI	Asian	35	35	Heterozygous	c.[1663C>T];[1663=]	p.[(Arg555Trp)];[(Arg555=)]	GCD1
	TGFBI	Asian	19	19	Heterozygous	c.[370C>T];[370=]	p.[(Arg124Cys)];[(Arg124=)]	LCD
17846354	TGFBI	Asian	6	6	Heterozygous	c.[371G>A];[371=]	p.[(Arg124His)];[(Arg124=)]	GCD
	TGFBI	Asian	1	1	Heterozygous	c.[370C>T];[370=]	p.[(Arg124Cys)];[(Arg124=)]	LCD
	TGFBI	Asian	1	1	Heterozygous	c.[1580T>G];[1580=]	p.[(Leu527Arg)];[(Leu527=)]	LCD
15111592	TGFBI	Caucasian	1	1,1	Compound heterozygous	c.[1637C>A];[1652C>A]	p.[(Ala546Asp)];[(Pro551Gln)]	LCD
20458218	TGFBI	Caucasian	1	1	Heterozygous	c.[370C>T];[370=]	p.[(Arg124Cys)];[(Arg124=)]	GCD2
16440005	TGFBI	Caucasian	1	1	Heterozygous	c.[370C>T];[370=]	p.[(Arg124Cys)];[(Arg124=)]	LCD
	TGFBI	Caucasian	1	1	Heterozygous	c.[1636G>A];[1636=]	p.[(Ala546Thr)];[(Ala546=)]	LCD
	TGFBI	Caucasian	3	3	Heterozygous	c.[1664G>A];[1664=]	p.[(Arg555Gln)];[(Arg555=)]	RBCD
	TGFBI	Caucasian	1	1	Heterozygous	c.[371G>T];[371=]	p.[(Arg124Leu)];[(Arg124=)]	RBCD
	TGFBI	Caucasian	1	1	Heterozygous	c.[1663C>T];[1663=]	p.[(Arg555Trp)];[(Arg555=)]	GCD1
	TGFBI	Caucasian	1	1	Heterozygous	c.[1663C>T];[1663=]	p.[(Arg555Trp)];[(Arg555=)]	GCD2
25055147	TGFBI	Caucasian	1	1	Heterozygous	c.[1526T>C];[1526=]	p.[(Leu509Pro)];[(Leu509=)]	LCD
	TGFBI	Caucasian	1	1	Heterozygous	c.[370C>T];[370=]	p.[(Arg124Cys)];[(Arg124=)]	LCD
25785536	TGFBI	Asian	1	1	Heterozygous	c.[370C>T];[370=]	p.[(Arg124Cys)];[(Arg124=)]	LCD
22080335	TGFBI	Asian	4	4	Heterozygous	c.[370C>T];[370=]	p.[(Arg124Cys)];[(Arg124=)]	LCD
28377594	TGFBI	Asian	8	8	Heterozygous	c.[371G>A];[371=]	p.[(Arg124His)];[(Arg124=)]	GCD
	TGFBI	Asian	4	4	Heterozygous	c.[1664G>A];[1664=]	p.[(Arg555Gln)];[(Arg555=)]	GCD
	TGFBI	Asian	6	6	Heterozygous	c.[371G>T];[371=]	p.[(Arg124Leu)];[(Arg124=)]	GCD
	TGFBI	Asian	5	5	Heterozygous	c.[1663C>T];[1663=]	p.[(Arg555Trp)];[(Arg555=)]	GCD
17013691	TGFBI	Asian	1	1	Heterozygous	c.[1715A>G];[1715=]	p.[(His572Arg)];[(His572=)]	LCD
28689406	TGFBI	Asian	2	2	Heterozygous	c.[1877A>G];[1877=]	p.[(His626Arg)];[(His626=)]	LCD
	TGFBI	Asian	1	1	Heterozygous	c.[370C>T];[370=]	p.[(Arg124Cys)];[(Arg124=)]	LCD
15838722	TGFBI	Asian	1	1	Heterozygous	c.[1514T>A];[1514=]	p.[(Val505Asp)];[(Val505=)]	LCD
12586172	TGFBI	Asian	1	1	Heterozygous	c.[370C>T];[370=]	p.[(Arg124Cys)];[(Arg124=)]	LCD
21617530	TGFBI	Caucasian	1	1	Heterozygous	c.[370C>T];[370=]	p.[(Arg124Cys)];[(Arg124=)]	GCD2
15564760	TGFBI	Caucasian	4	4	Heterozygous	c.[1663C>T];[1663=]	p.[(Arg555Trp)];[(Arg555=)]	GCD
	TGFBI	Caucasian	8	8	Heterozygous	c.[370C>T];[370=]	p.[(Arg124Cys)];[(Arg124=)]	LCD
11297504	TGFBI	Caucasian	5	5	Heterozygous	c.[1663C>T];[1663=]	p.[(Arg555Trp)];[(Arg555=)]	GCD
	TGFBI	Caucasian	5	5	Heterozygous	c.[371G>T];[371=]	p.[(Arg124Leu)];[(Arg124=)]	RBCD
	TGFBI	Caucasian	2	2	Heterozygous	c.[371G>A];[371=]	p.[(Arg124His)];[(Arg124=)]	GCD2
	TGFBI	Caucasian	1	1	Heterozygous	c.[371_378delGCACGGAGinsTC];[371_378=]	p.[(Arg124_Glu126delinsLeu)];[(Arg124_Glu126=)]	GCD1
	TGFBI	Caucasian	5	5	Heterozygous	c.[370C>T];[370=]	p.[(Arg124Cys)];[(Arg124=)]	LCD
	TGFBI	Caucasian	2	2	Heterozygous	c.[1877A>G];[1877=]	p.[(His626Arg)];[(His626=)]	LCD
	TGFBI	Caucasian	2	2	Heterozygous	c.[1636G>A];[1636=]	p.[(Ala546Thr)];[(Ala546=)]	LCD
	TGFBI	Caucasian	4	4	Heterozygous	c.[1664G>A];[1664=]	p.[(Arg555Gln)];[(Arg555=)]	TBCD
17982422	TGFBI	Caucasian	Not mentioned	Not mentioned	Heterozygous	c.[370C>T];[370=]	p.[(Arg124Cys)];[(Arg124=)]	LCD
	TGFBI	Caucasian	Not mentioned	Not mentioned	Heterozygous	c.[1663C>T];[1663=]	p.[(Arg555Trp)];[(Arg555=)]	GCD1
	TGFBI	Caucasian	Not mentioned	Not mentioned	Heterozygous	c.[1664G>A];[1664=]	p.[(Arg555Gln)];[(Arg555=)]	RBCD
	TGFBI	Caucasian	Not mentioned	Not mentioned	Heterozygous	c.[1664G>A];[1664=]	p.[(Arg555Gln)];[(Arg555=)]	TBCD
	TGFBI	Caucasian	1	1	Heterozygous	c.[371G>A];[371=]	p.[(Arg124His)];[(Arg124=)]	GCD2
	TGFBI	Caucasian	1	1	Heterozygous	c.[1640T>C];[1640=]	p.[(Phe547Ser)];[(Phe547=)]	LCD
15302666	TGFBI	Asian	1	1	Heterozygous	c.[370C>T];[370=]	p.[(Arg124Cys)];[(Arg124=)]	LCD
18259096	TGFBI	Caucasian	1	1	Heterozygous	c.[1877A>C];[1877=]	p.[(His626Pro)];[(His626=)]	CD
	TGFBI	Caucasian	1	1	Heterozygous	c.[370C>T];[370=]	p.[(Arg124Cys)];[(Arg124=)]	LCD
	TGFBI	Caucasian	2	2	Heterozygous	c.[371G>T];[371=]	p.[(Arg124Leu)];[(Arg124=)]	RBCD
	TGFBI	Caucasian	1	1	Heterozygous	c.[1664G>A];[1664=]	p.[(Arg555Gln )];[(Arg555=)]	TBCD
	TGFBI	Caucasian	2	2	Heterozygous	c.[1663C>T];[1663=]	p.[(Arg555Trp)];[(Arg555=)]	GCD1
15013897	TGFBI	Asian	1	1	Heterozygous	c.[370C>T];[370=]	p.[(Arg124Cys)];[(Arg124=)]	LCD
31322463	TGFBI	African	1	1	Heterozygous	c.[370C>A];[370=]	p.[(Arg124Ser)];[(Arg124=)]	GCD1
32366062	TGFBI	African	3	3	Heterozygous	c.[1663C>T];[1663=]	p.[(Arg555Trp)];[(Arg555=)]	GCD1
29085627	TGFBI	Asian	1	1	Heterozygous	c.[370C>T];[370=]	p.[(Arg124Cys)];[(Arg124=)]	LCD
10425035	TGFBI	Asian	1	1	Heterozygous	c.[370C>A];[370=]	p.[(Arg124Ser)];[(Arg124=)]	GCD
	TGFBI	Asian	1	1	Heterozygous	c.[371G>A];[371=]	p.[(Arg124His)];[(Arg124=)]	GCD
	TGFBI	Asian	1	2	Homozygous	c.[371G>A];[371G>A]	p.[(Arg124His)];[(Arg124His)]	GCD
	TGFBI	Asian	5	5	Heterozygous	c.[371G>A];[371=]	p.[(Arg555Trp)];[(Arg555=)]	GCD1
22194646	TGFBI	Asian	1	1	Heterozygous	c.[371G>A];[371=]	p.[(Arg124His)];[(Arg124=)]	GCD2
34012230	TGFBI	Asian	6	6	Heterozygous	c.[371G>A];[371=]	p.[(Arg124His)];[(Arg124=)]	GCD2
30088155	TGFBI	Asian	1	1	Heterozygous	c.[371G>A];[371=]	p.[(Arg124His)];[(Arg124=)]	GCD2
11501939	TGFBI	Asian	13	13	Heterozygous	c.[370C>T];[370=]	p.[(Arg124Cys)];[(Arg124=)]	LCD
	TGFBI	Asian	2	2	Heterozygous	c.[1553T>C];[1553=]	p.[(Leu518Pro)];[(Leu518=)]	LCD
	TGFBI	Asian	1	1	Heterozygous	c.[1501C>A];[1501=]	p.[(Pro501Thr)];[(Pro501=)]	LCD
	TGFBI	Asian	9	9	Heterozygous	c.[1580T>G];[1580=]	p.[(Leu527Arg)];[(Leu527=)]	LCD
	TGFBI	Asian	84	84	Heterozygous	c.[371G>A];[371=]	p.[(Arg124His)];[(Arg124=)]	GCD2
	TGFBI	Asian	5	5	Heterozygous	c.[1663C>T];[1663=]	p.[(Arg555Trp)];[(Arg555=)]	GCD1
	TGFBI	Asian	4	4	Heterozygous	c.[1664G>A];[1664=]	p.[(Arg555Gln)];[(Arg555=)]	RBCD
28567551	TGFBI	Asian	1	1	Heterozygous	c.[371G>A];[371=]	p.[(Arg124His)];[(Arg124=)]	GCD
22876129	TGFBI	Asian	6	6	Heterozygous	c.[1664G>A];[1664=]	p.[(Arg555Gln)];[(Arg555=)]	TBCD
	TGFBI	Asian	4	4	Heterozygous	c.[1664G>A];[1664=]	p.[(Arg555Gln)];[(Arg555=)]	TBCD
	TGFBI	Asian	61	61	Heterozygous	c.[371G>A];[371=]	p.[(Arg124His)];[(Arg124=)]	GCD2
	TGFBI	Asian	80	80	Heterozygous	c.[371G>A];[371=]	p.[(Arg124His)];[(Arg124=)]	GCD2
	TGFBI	Asian	7	7	Heterozygous	c.[370C>T];[370=]	p.[(Arg124Cys)];[(Arg124=)]	LCD
	TGFBI	Asian	1	1	Heterozygous	c.[1580T>G];[1580=]	p.[(Leu527Arg)];[(Leu527=)]	LCD
	TGFBI	Asian	1	1	Heterozygous	c.[1625C>G];[1625=]	p.[(Pro542Arg)];[(Pro542=)]	LCD
34150532	TGFBI	Asian	1	1	Heterozygous	c.[371G>A];[371=]	p.[(Arg124His)];[(Arg124=)]	GCD2
22553661	TGFBI	Asian	1	1	Heterozygous	c.[371G>A];[371=]	p.[(Arg124His)];[(Arg124=)]	GCD2
19461933	TGFBI	Asian	1	1,1	Compound heterozygous	c.[371G>A];[1631A>G]	p.[(Arg124His)];[(Asn544Ser)]	CD
29192679	TGFBI	Asian	1	1	Heterozygous	c.[371G>A];[371=]	p.[(Arg124His)];[(Arg124=)]	GCD2
21311742	TGFBI	Asian	1	1	Heterozygous	c.[1663C>T];[1663=]	p.[(Arg555Trp)];[(Arg555=)]	GCD1
	TGFBI	Asian	2	2	Heterozygous	c.[371G>A];[371=]	p.[(Arg124His)];[(Arg124=)]	GCD2
21921985	TGFBI	Caucasian	3	3	Heterozygous	c.[1663C>T];[1663=]	p.[(Arg555Trp)];[(Arg555=)]	GCD1
	TGFBI	Caucasian	1	1	Heterozygous	c.[371G>A];[371=]	p.[(Arg124His)];[(Arg124=)]	GCD2
	TGFBI	Caucasian	1	1	Heterozygous	c.[1664G>A];[1664=]	p.[(Arg555Gln)];[(Arg555=)]	TBCD
	TGFBI	Caucasian	8	8	Heterozygous	c.[370C>T];[370=]	p.[(Arg124Cys)];[(Arg124=)]	LCD
	TGFBI	Caucasian	2	2	Heterozygous	c.[1877A>G];[1877=]	p.[(His626Arg)];[(His626=)]	LCD
22815629	TGFBI	Asian	4	4	Heterozygous	c.[371G>A];[371=]	p.[(Arg124His)];[(Arg124=)]	GCD2
17317389	TGFBI	Caucasian	1	1	Heterozygous	c.[371G>A];[371=]	p.[(Arg124His)];[(Arg124=)]	GCD2
17096061	TGFBI	Asian	14	14	Heterozygous	c.[371G>A];[371=]	p.[(Arg124His)];[(Arg124=)]	GCD2
18465714	TGFBI	Caucasian	2	2	Heterozygous	c.[371G>A];[371=]	p.[(Arg124His)];[(Arg124=)]	GCD2
23837658	TGFBI	Caucasian	1	1	Heterozygous	c.[371G>A];[371=]	p.[(Arg124His)];[(Arg124=)]	GCD2
19822856	TGFBI	Asian	2	2	Heterozygous	c.[371G>A];[371=]	p.[(Arg124His)];[(Arg124=)]	GCD2
19145249	TGFBI	Asian	1	1	Heterozygous	c.[371G>A];[371=]	p.[(Arg124His)];[(Arg124=)]	GCD2
27781206	TGFBI	Asian	1	1	Heterozygous	c.[371G>A];[371=]	p.[(Arg124His)];[(Arg124=)]	GCD2
25034048	TGFBI	Asian	11	11	Heterozygous	c.[371G>A];[371=]	p.[(Arg124His)];[(Arg124=)]	GCD2
18458933	TGFBI	Asian	11	11	Heterozygous	c.[371G>A];[371=]	p.[(Arg124His)];[(Arg124=)]	GCD2
16767671	TGFBI	Asian	1	1	Heterozygous	c.[1663C>T];[1663=]	p.[(Arg555Trp)];[(Arg555=)]	GCD1
	TGFBI	Asian	1	1	Heterozygous	c.[1664G>A];[1664=]	p.[(Arg555Gln)];[(Arg555=)]	TBCD
	TGFBI	Asian	2	2	Heterozygous	c.[371G>A];[371=]	p.[(Arg124His)];[(Arg124=)]	GCD2
26221553	TGFBI	Caucasian	2	2	Heterozygous	c.[371G>A];[371=]	p.[(Arg124His)];[(Arg124=)]	GCD2
21628991	TGFBI	Asian	51	51	Heterozygous	c.[371G>A];[371=]	p.[(Arg124His)];[(Arg124=)]	GCD2
	TGFBI	Asian	8	16	Homozygous	c.[371G>A];[371G>A]	p.[(Arg124His)];[(Arg124His)]	GCD2
18290950	TGFBI	Asian	2	4	Homozygous	c.[371G>A];[371G>A]	p.[(Arg124His)];[(Arg124His)]	GCD2
32982153	TGFBI	Asian	3	3	Heterozygous	c.[371G>T];[371=]	p.[(Arg124Leu)];[(Arg124=)]	RBCD
	TGFBI	Asian	3	3	Heterozygous	c.[1664G>A];[1664=]	p.[(Arg555Gln)];[(Arg555=)]	TBCD
21447988	TGFBI	Asian	1	1	Heterozygous	c.[371G>T];[371=]	p.[(Arg124Leu)];[(Arg124=)]	CDB
27590038	TGFBI	Asian	1	1	Heterozygous	c.[371G>T];[371=]	p.[(Arg124Leu)];[(Arg124=)]	RBCD
21899585	TGFBI	Asian	1	1	Heterozygous	c.[371G>T];[371=]	p.[(Arg124Leu)];[(Arg124=)]	RBCD
31438893	TGFBI	Asian	1	1	Heterozygous	c.[371G>T];[371=]	p.[(Arg124Leu)];[(Arg124=)]	CD
10865320	TGFBI	Caucasian	1	1	Heterozygous	c.[371_378delGCACGGAGinsTC];[371_378=]	p.[(Arg124_Glu126delinsLeu)];[(Arg124_Glu126=)]	GCD
28981920	TGFBI	Asian	1	1	Heterozygous	c.[371G>T];[371=]	p.[(Arg124Leu)];[(Arg124=)]	RBCD
18728790	TGFBI	Caucasian	1	1	Heterozygous	c.[1877A>C];[1877=]	p.[(His626Pro)];[(His626=)]	CDB
17198850	TGFBI	Asian	1	1	Heterozygous	c.[1664G>A];[1664=]	p.[(Arg555Gln)];[(Arg555=)]	TBCD
	TGFBI	Asian	1	1	Heterozygous	c.[371G>T];[371=]	p.[(Arg124Leu)];[(Arg124=)]	RBCD
26961680	TGFBI	Caucasian	1	1	Heterozygous	c.[1640T>G];[1640=]	p.[(Phe547Cys)];[(Phe547=)]	GCD
	TGFBI	Caucasian	1	1	Heterozygous	c.[393G>T];[393=]	p.[(Glu131Asp)];[(Glu131=)]	CD
	TGFBI	Caucasian	1	1	Heterozygous	c.[1868G>A];[1868=]	p.[(Gly623Asp)];[(Gly623=)]	CD
30387319	TGFBI	Asian	1	1	Heterozygous	c.[1877A>G];[1877=]	p.[(His626Arg)];[(His626=)]	LCD
	TGFBI	Asian	1	1	Heterozygous	c.[370C>T];[370=]	p.[(Arg124Cys)];[(Arg124=)]	LCD
16670477	TGFBI	Caucasian	1	1	Heterozygous	c.[895G>A];[895=]	p.[(Asp299Asn)];[(Asp299=)]	CD
20974628	TGFBI	Asian	1	1	Heterozygous	c.[1486C>T];[1486=]	p.[(Arg496Trp)];[(Arg496=)]	LCD
23884333	TGFBI	Asian	1	1	Heterozygous	c.[1501C>A];[1501=]	p.[(Pro501Thr)];[(Pro501=)]	LCD
12400061	TGFBI	Asian	12	12	Heterozygous	c.[1501C>A];[1501=]	p.[(Pro501Thr)];[(Pro501=)]	LCD
10328397	TGFBI	Caucasian	1	1	Heterozygous	c.[1877A>G];[1877=]	p.[(His626Arg)];[(His626=)]	LCD
	TGFBI	Caucasian	1	1	Heterozygous	c.[1877A>G];[1877=]	p.[(His626Arg)];[(His626=)]	LCD
	TGFBI	Caucasian	1	1	Heterozygous	c.[1864A>C];[1864=]	p.[(Asn622His)];[(Asn622=)]	LCD
11024425	TGFBI	Asian	23	23	Heterozygous	c.[370C>T];[370=]	p.[(Arg124Cys)];[(Arg124=)]	LCD
	TGFBI	Asian	10	10	Heterozygous	c.[1501C>A];[1501=]	p.[(Pro501Thr)];[(Pro501=)]	LCD
	TGFBI	Asian	1	1	Heterozygous	c.[1580T>G];[1580=]	p.[(Leu527Arg)];[(Leu527=)]	LCD
	TGFBI	Asian	1	1	Heterozygous	c.[1631A>G];[1631=]	p.[(Asn544Ser)];[(Asn544=)]	LCD
	TGFBI	Asian	118	118	Heterozygous	c.[371G>A];[371=]	p.[(Arg124His)];[(Arg124=)]	GCD2
	TGFBI	Asian	7	7	Heterozygous	c.[1663C>T];[1663=]	p.[(Arg555Trp)];[(Arg555=)]	GCD1
	TGFBI	Asian	2	2	Heterozygous	c.[1664G>A];[1664=]	p.[(Arg555Gln)];[(Arg555=)]	RBCD
	TGFBI	Asian	2	2	Heterozygous	c.[371G>T];[371=]	p.[(Arg124Leu)];[(Arg124=)]	RBCD
11004271	TGFBI	Asian	1	1	Heterozygous	c.[1501C>A];[1501=]	p.[(Pro501Thr)];[(Pro501=)]	CD
21617751	TGFBI	Caucasian	1	1	Heterozygous	c.[1526T>C];[1526=]	p.[(Leu509Pro)];[(Leu509=)]	LCD
	TGFBI	Caucasian	1	1	Heterozygous	c.[1526T>G];[1526=]	p.[(Leu509Arg)];[(Leu509=)]	LCD
	TGFBI	Caucasian	1	1,1	Compound heterozygous	c.[1504A>G];[1664G>A]	p.[(Met502Val)];[(Arg555Gln)]	TBCD
	TGFBI	African	1	1	Heterozygous	c.[1838T>G];[1838=]	p.[(Val613Gly)];[(Val613=)]	LCD
9930165	TGFBI	Asian	1	1	Heterozygous	c.[371G>T];[371=]	p.[(Arg124Leu)];[(Arg124=)]	RBCD
32880217	TGFBI	Asian	1	1	Heterozygous	c.[1571C>G];[1571=]	p.[(Ser524Cys)];[(Ser524=)]	CDB
19019446	TGFBI	Caucasian	1	1	Heterozygous	c.[1868G>A];[1868=]	p.[(Gly623Asp)];[(Gly623=)]	CD
24579556	TGFBI	Asian	1	1	Heterozygous	c.[1877A>G];[1877=]	p.[(His626Arg)];[(His626=)]	LCD
12812879	TGFBI	Caucasian	2	2	Heterozygous	c.[371G>A];[371=]	p.[(Arg124His)];[(Arg124=)]	GCD2
20357204	TGFBI	Asian	11	11	Heterozygous	c.[1580T>G];[1580=]	p.[(Leu527Arg)];[(Leu527=)]	LCD
	TGFBI	Asian	1	2	Homozygous	c.[1580T>G];[1580T>G]	p.[(Leu527Arg)];[(Leu527Arg)]	LCD
	TGFBI	Asian	1	1,1	Compound heterozygous	c.[1631A>G];[1580T>G]	p.[(Asn544Ser)];[(Leu527Arg)]	LCD
18636123	TGFBI	Asian	1	1	Heterozygous	c.[1868G>A];[1868=]	p.[(Gly623Asp)];[(Gly623=)]	RBCD
11923233	TGFBI	Caucasian	11	11	Heterozygous	c.[370C>T];[370=]	p.[(Arg124Cys)];[(Arg124=)]	LCD
	TGFBI	Caucasian	1	1	Heterozygous	c.[1866T>G];[1866=]	p.[(Asn622Lys)];[(Asn622=)]	LCD
	TGFBI	Caucasian	1	1	Heterozygous	c.[1866T>A];[1866=]	p.[(Asn622Lys)];[(Asn622=)]	LCD
	TGFBI	Caucasian	1	1	Heterozygous	c.[1879delG];[1879del=]	p.[(Val627Serfs*44)];[(Val627=)]	LCD
	TGFBI	Caucasian	2	2	Heterozygous	c.[1868G>A];[1868=]	p.[(Gly623Asp)];[(Gly623=)]	LCD
	TGFBI	Caucasian	3	3	Heterozygous	c.[1877A>G];[1877=]	p.[(His626Arg)];[(His626=)]	LCD
	TGFBI	Caucasian	1	1	Heterozygous	c.[1877A>C];[1877=]	p.[(His626Pro)];[(His626=)]	LCD
	TGFBI	Caucasian	1	1	Heterozygous	c.[1613C>G];[1613=]	p.[(Thr538Arg)];[(Thr538=)]	LCD
	TGFBI	Caucasian	1	1	Heterozygous	c.[1618_1620delTTT];[1618_1620=]	p.[(Phe540del)];[(Phe540=)]	LCD
	TGFBI	Caucasian	1	1	Heterozygous	c.[1553T>G];[1553=]	p.[(Leu518Arg)];[(Leu518=)]	LCD
	TGFBI	Caucasian	3	3	Heterozygous	c.[1892T>A];[1892=]	p.[(Val631Asp)];[(Val631=)]	LCD
	TGFBI	Caucasian	11	11	Heterozygous	c.[1663C>T];[1663=]	p.[(Arg555Trp)];[(Arg555=)]	GCD1
	TGFBI	Caucasian	1	1	Heterozygous	c.[370C>A];[370=]	p.[(Arg124Ser)];[(Arg124=)]	GCD1
	TGFBI	Caucasian	6	6	Heterozygous	c.[371G>A];[371=]	p.[(Arg124His)];[(Arg124=)]	GCD2
	TGFBI	Caucasian	2	2	Heterozygous	c.[371G>T];[371=]	p.[(Arg124Leu)];[(Arg124=)]	RBCD
	TGFBI	Caucasian	4	4	Heterozygous	c.[1664G>A];[1664=]	p.[(Arg555Gln)];[(Arg555=)]	TBCD
19956413	TGFBI	Asian	1	1	Heterozygous	c.[1565T>A];[1565=]	p.[(Ile522Asn)];[(Ile522=)]	LCD
24582869	TGFBI	Asian	1	1	Heterozygous	c.[371G>A];[371=]	p.[(Arg124His)];[(Arg124=)]	GCD2
24505203	TGFBI	Asian	1	1	Heterozygous	c.[1580T>G];[1580=]	p.[(Leu527Arg)];[(Leu527=)]	LCD
11413411	TGFBI	Asian	1	1	Heterozygous	c.[1580T>G];[1580=]	p.[(Leu527Arg)];[(Leu527=)]	LCD
	TGFBI	Asian	1	1	Heterozygous	c.[1580T>G];[1580=]	p.[(Leu527Arg)];[(Leu527=)]	LCD
15923518	TGFBI	Asian	1	1	Heterozygous	c.[1580T>G];[1580=]	p.[(Leu527Arg)];[(Leu527=)]	LCD
21191728	TGFBI	Asian	1	1	Heterozygous	c.[1580T>G];[1580=]	p.[(Leu527Arg)];[(Leu527=)]	LCD
16453189	TGFBI	Asian	2	4	Homozygous	c.[1580T>G];[1580T>G]	p.[(Leu527Arg)];[(Leu527Arg)]	LCD
16809844	TGFBI	Asian	1	1	Heterozygous	c.[1612A>C];[1612=]	p.[(Thr538Pro)];[(Thr538=)]	LCD
	TGFBI	Asian	2	2	Heterozygous	c.[370C>T];[370=]	p.[(Arg124Cys)];[(Arg124=)]	LCD
	TGFBI	Asian	1	1	Heterozygous	c.[1501C>A];[1501=]	p.[(Pro501Thr)];[(Pro501=)]	LCD
15790870	TGFBI	Caucasian	1	1	Heterozygous	c.[1619T>C];[1619=]	p.[(Phe540Ser)];[(Phe540=)]	LCD
11927442	TGFBI	Caucasian	4	4	Heterozygous	c.[1664G>A];[1664=]	p.[(Arg555Gln)];[(Arg555=)]	TBCD
	TGFBI	Caucasian	5	5	Heterozygous	c.[1663C>T];[1663=]	p.[(Arg555Trp)];[(Arg555=)]	GCD
	TGFBI	Caucasian	5	5	Heterozygous	c.[371G>T];[371=]	p.[(Arg124Leu)];[(Arg124=)]	GCD
	TGFBI	Caucasian	2	2	Heterozygous	c.[371G>A];[371=]	p.[(Arg124His)];[(Arg124=)]	GCD2
	TGFBI	Caucasian	2	2	Heterozygous	c.[1877A>G];[1877=]	p.[(His626Arg)];[(His626=)]	LCD
	TGFBI	Caucasian	1	1	Heterozygous	c.[371_378delGCACGGAGinsTC];[371_378=]	p.[(Arg124_Glu126delinsLeu)];[(Arg124_Glu126=)]	GCD
	TGFBI	Caucasian	2	2	Heterozygous	c.[1636G>A];[1636=]	p.[(Ala546Thr)];[(Ala546=)]	LCD
15531312	TGFBI	Caucasian	1	1,1	Compound heterozygous	c.[1637C>A];[1652C>A]	p.[(Ala546Asp)];[(Pro551Gln)]	LCD
17893671	TGFBI	Caucasian	1	1	Heterozygous	c.[1637C>A];[1637=]	p.[(Ala546Asp)];[(Ala546=)]	LCD
24302499	TGFBI	Caucasian	1	1,1	Compound heterozygous	c.[1637C>A];[1652C>A]	p.[(Ala546Asp)];[(Pro551Gln)]	LCD
26748743	TGFBI	Asian	3	3	Heterozygous	c.[1664G>A];[1664=]	p.[(Arg555Gln)];[(Arg555=)]	TBCD
	TGFBI	Asian	7	7	Heterozygous	c.[370C>T];[370=]	p.[(Arg124Cys)];[(Arg124=)]	LCD
	TGFBI	Asian	1	1	Heterozygous	c.[1501C>A];[1501=]	p.[(Pro501Thr)];[(Pro501=)]	﻿TBCD
	TGFBI	Asian	2	2	Heterozygous	c.[1501C>A];[1501=]	p.[(Pro501Thr)];[(Pro501=)]	﻿FECD
	TGFBI	Asian	1	1	Heterozygous	c.[370C>T];[370=]	p.[(Leu509Pro)];[(Leu509=)]	LCD
	TGFBI	Asian	1	1	Heterozygous	c.[370C>T];[370=]	p.[(Leu527Arg)];[(Leu527=)]	LCD
	TGFBI	Asian	1	1	Heterozygous	c.[370C>T];[370=]	p.[(Pro542Arg)];[(Pro542=)]	LCD
	TGFBI	Asian	1	1	Heterozygous	c.[1631A>G];[1631=]	p.[(Asn544Ser)];[(Asn544=)]	LCD
	TGFBI	Asian	1	1	Heterozygous	c.[1643G>C];[1643=]	p.[(Arg548Pro)];[(Arg548=)]	LCD
	TGFBI	Asian	1	1	Heterozygous	c.[1706T>A];[1706=]	p.[(Leu569Gln)];[(Leu569=)]	LCD
	TGFBI	Asian	1	1	Heterozygous	c.[1859C>A];[1859=]	p.[(Ala620Asp)];[(Ala620=)]	LCD
	TGFBI	Asian	19	19	Heterozygous	c.[371G>A];[371=]	p.[(Arg124His)];[(Arg124=)]	GCD2
25284770	TGFBI	Caucasian	1	1,1	Compound heterozygous	[c.1645G>A];[c.1663C>T]	p.[(Ala549Thr)];[(Arg555Trp)]	GCD1
21264234	TGFBI	Asian	1	1	Heterozygous	c.[1663C>T];[1663=]	p.[(Arg555Trp)];[(Arg555=)]	GCD1
11146721	TGFBI	Caucasian	3	3	Heterozygous	c.[1663C>T];[1663=]	p.[(Arg555Trp)];[(Arg555=)]	GCD
	TGFBI	Caucasian	5	5	Heterozygous	c.[371G>A];[371=]	p.[(Arg124His)];[(Arg124=)]	GCD2
	TGFBI	Caucasian	2	2	Heterozygous	c.[370C>T];[370=]	p.[(Arg124Cys)];[(Arg124=)]	LCD
	TGFBI	Caucasian	1	1	Heterozygous	c.[1877A>G];[1877=]	p.[(His626Arg)];[(His626=)]	LCD
	TGFBI	Caucasian	1	1	Heterozygous	c.[1868G>A];[1868=]	p.[(Gly623Asp)];[(Gly623=)]	RBCD
11189007	TGFBI	Asian	1	1	Heterozygous	c.[1663C>T];[1663=]	p.[(Arg555Trp)];[(Arg555=)]	GCD2
19951597	TGFBI	Asian	1	1	Heterozygous	c.[1663C>T];[1663=]	p.[(Arg555Trp)];[(Arg555=)]	GCD
10889112	TGFBI	Caucasian	5	5	Heterozygous	c.[371G>T];[371=]	p.[(Arg124Leu)];[(Arg124=)]	GCD
9744382	TGFBI	Asian	9	9	Heterozygous	c.[371G>A];[371=]	p.[(Arg124His)];[(Arg124=)]	GCD2
	TGFBI	Asian	1	1	Heterozygous	c.[1663C>T];[1663=]	p.[(Arg555Trp)];[(Arg555=)]	GCD1
16087849	TGFBI	Asian	2	4	Homozygous	c.[1663C>T];[1663C>T]	p.[(Arg555Trp)];[(Arg555Trp)]	GCD
19948560	TGFBI	Caucasian	5	5	Heterozygous	c.[1663C>T];[1663=]	p.[(Arg555Trp)];[(Arg555=)]	GCD
	TGFBI	Caucasian	1	1	Heterozygous	c.[1877A>C];[1877=]	p.[(His626Pro)];[(His626=)]	CDB
18650671	TGFBI	Caucasian	1	1	Heterozygous	c.[1663C>T];[1663=]	p.[(Arg555Trp)];[(Arg555=)]	GCD
21836353	TGFBI	Asian	1	1	Heterozygous	c.[1663C>T];[1663=]	p.[(Arg555Trp)];[(Arg555=)]	GCD
12225829	TGFBI	Asian	39	39	Heterozygous	c.[371G>A];[371=]	p.[(Arg124His)];[(Arg124=)]	GCD2
	TGFBI	Asian	2	2	Heterozygous	c.[370C>T];[370=]	p.[(Arg124Cys)];[(Arg124=)]	LCD
	TGFBI	Asian	4	4	Heterozygous	c.[1663C>T];[1663=]	p.[(Arg555Trp)];[(Arg555=)]	GCD
17980739	TGFBI	Caucasian	1	1	Heterozygous	c.[1664G>A];[1664=]	p.[(Arg555Gln)];[(Arg555=)]	CDB
	TGFBI	Caucasian	1	1	Heterozygous	c.[1664G>A];[1664=]	p.[(Arg555Gln)];[(Arg555=)]	CDB
22906289	TGFBI	Asian	1	1	Heterozygous	c.[1664G>A];[1664=]	p.[(Arg555Gln)];[(Arg555=)]	RBCD
11006215	TGFBI	Caucasian	2	2	Heterozygous	c.[371G>T];[371=]	p.[(Arg124Leu)];[(Arg124=)]	RBCD
	TGFBI	Caucasian	3	3	Heterozygous	c.[1664G>A];[1664=]	p.[(Arg555Gln)];[(Arg555=)]	TBCD
16118514	TGFBI	Caucasian	16	16	Heterozygous	c.[1664G>A];[1664=]	p.[(Arg555Gln)];[(Arg555=)]	TBCD
	TGFBI	Caucasian	8	8	Heterozygous	c.[1663C>T];[1663=]	p.[(Arg555Trp)];[(Arg555=)]	GCD
	TGFBI	Caucasian	5	5	Heterozygous	c.[370C>T];[370=]	p.[(Arg124Cys)];[(Arg124=)]	LCD
27028151	TGFBI	Caucasian	1	1	Heterozygous	c.[1673T>G];[1673=]	p.[(Leu558Arg)];[(Leu558=)]	LCD
19221447	TGFBI	Caucasian	4	4	Heterozygous	c.[1673T>C];[1673=]	p.[(Leu558Pro)];[(Leu558=)]	CD
31056827	TGFBI	Caucasian	10	10	Heterozygous	c.[1673T>C];[1673=]	p.[(Leu558Pro)];[(Leu558=)]	LCD
31555324	TGFBI	Asian	5	5	Heterozygous	c.[370C>T];[370=]	p.[(Arg124Cys)];[(Arg124=)]	CD
	TGFBI	Asian	3	3	Heterozygous	c.[371G>T];[371=]	p.[(Arg124Leu)];[(Arg124=)]	CD
	TGFBI	Asian	8	8	Heterozygous	c.[371G>A];[371=]	p.[(Arg124His)];[(Arg124=)]	CD
	TGFBI	Asian	2	2	Heterozygous	c.[1619T>C];[1619=]	p.[(Phe540Ser)];[(Phe540=)]	CD
	TGFBI	Asian	2	2	Heterozygous	c.[1663C>T];[1663=]	p.[(Arg555Trp)];[(Arg555=)]	CD
	TGFBI	Asian	2	2	Heterozygous	c.[1694T>A];[1694=]	p.[(Leu565His)];[(Leu565=)]	CD
24473223	TGFBI	Caucasian	1	1	Heterozygous	c.[1694T>C];[1694=]	p.[(Leu565Pro)];[(Leu565=)]	LCD
14597039	TGFBI	Caucasian	1	1	Heterozygous	c.[1706T>G];[1706=]	p.[(Leu569Arg)];[(Leu569=)]	LCD
31270466	TGFBI	Caucasian	2	2	Heterozygous	c.[1715A>G];[1715=]	p.[(His572Arg)];[(His572=)]	LCD
33645289	TGFBI	Caucasian	1	1	Heterozygous	c.[1772C>T];[1772=]	p.[(Ser591Phe)];[(Ser591=)]	LCD
33407479	TGFBI	African	1	1	Heterozygous	c.[1772C>A];[1772=]	p.[(Ser591Tyr)];[(Ser591=)]	TBCD
22967865	TGFBI	Caucasian	5	5	Heterozygous	c.[1664G>A];[1664=]	p.[(Arg555Gln)];[(Arg555=)]	TBCD
26464103	TGFBI	Asian	1	1	Heterozygous	c.[1663C>T];[1663=]	p.[(Arg555Trp)];[(Arg555=)]	TBCD
28060069	TGFBI	Caucasian	1	1	Heterozygous	c.[1663C>T];[1663=]	p.[(Arg555Trp)];[(Arg555=)]	GCD1
	TGFBI	Caucasian	1	1	Heterozygous	c.[1663C>T];[1663=]	p.[(Arg555Trp)];[(Arg555=)]	GCD1
23991378	TGFBI	Asian	1	1	Heterozygous	c.[1663C>T];[1663=]	p.[(Arg555Trp)];[(Arg555=)]	GCD1
12709742	TGFBI	Asian	1	1	Heterozygous	c.[1663C>T];[1663=]	p.[(Arg555Trp)];[(Arg555=)]	GCD
15234146	TGFBI	Caucasian	1	1,1	Compound heterozygous	c.[1637C>A];[1652C>A]	p.[(Ala546Asp)];[(Pro551Gln)]	LCD
18332318	TGFBI	Caucasian	1	1	Heterozygous	c.[1856T>A];[1856=]	p.[(Met619Lys)];[(Met619=)]	GCD2
25321938	TGFBI	Asian	1	1	Heterozygous	c.[1858G>C];[1858=]	p.[(Ala620Pro)];[(Ala620=)]	LCD
27737463	TGFBI	Caucasian	20	20	Heterozygous	c.[1664G>A];[1664=]	p.[(Arg555Gln)];[(Arg555=)]	TBCD
	TGFBI	Caucasian	1	1	Heterozygous	c.[371G>T];[371=]	p.[(Arg124Leu)];[(Arg124=)]	RBCD
	TGFBI	Caucasian	13	13	Heterozygous	c.[1663C>T];[1663=]	p.[(Arg555Trp)];[(Arg555=)]	GCD1
	TGFBI	Caucasian	8	8	Heterozygous	c.[371G>A];[371=]	p.[(Arg124His)];[(Arg124=)]	GCD2
	TGFBI	Caucasian	2	2	Heterozygous	c.[1877A>G];[1877=]	p.[(His626Arg)];[(His626=)]	LCD
	TGFBI	Asian	1	1	Heterozygous	c.[1874T>A];[1874=]	p.[(Val625Asp)];[(Val625=)]	LCD
	TGFBI	Caucasian	2	2	Heterozygous	c.[1868G>A];[1868=]	p.[(Gly623Asp)];[(Gly623=)]	CDB
	TGFBI	Caucasian	2	2	Heterozygous	c.[1868G>A];[1868=]	p.[(Gly623Asp)];[(Gly623=)]	EBMD
	TGFBI	Caucasian	1	1	Heterozygous	c.[1868G>A];[1868=]	p.[(Gly623Asp)];[(Gly623=)]	LCD
21835759	TGFBI	Asian	1	1	Heterozygous	c.[1859C>A];[1859=]	p.[(Ala620Asp)];[(Ala620=)]	LCD
	TGFBI	Asian	2	2	Heterozygous	c.[1877A>G];[1877=]	p.[(His626Arg)];[(His626=)]	LCD
	TGFBI	Asian	4	4	Heterozygous	c.[370C>T];[370=]	p.[(Arg124Cys)];[(Arg124=)]	LCD
	TGFBI	Asian	1	1	Heterozygous	c.[370C>T];[370=]	p.[(Arg124Cys)];[(Arg124=)]	LCD
	TGFBI	Asian	1	1	Heterozygous	c.[1715A>G];[1715=]	p.[(His572Arg)];[(His572=)]	LCD
	TGFBI	Asian	5	5	Heterozygous	c.[371G>A];[371=]	p.[(Arg124His)];[(Arg124=)]	GCD1
	TGFBI	Asian	1	1	Heterozygous	c.[371G>A];[371=]	p.[(Arg124His)];[(Arg124=)]	GCD1
	TGFBI	Asian	2	2	Heterozygous	c.[1663C>T];[1663=]	p.[(Arg555Trp)];[(Arg555=)]	GCD1
	TGFBI	Asian	1	1	Heterozygous	c.[1663C>T];[1663=]	p.[(Arg555Trp)];[(Arg555=)]	GCD1
	TGFBI	Asian	1	1	Heterozygous	c.[1663C>T];[1663=]	p.[(Arg555Trp)];[(Arg555=)]	GCD1
	TGFBI	Asian	1	1	Heterozygous	c.[1649T>C];[1649=]	p.[(Leu550Pro)];[(Leu550=)]	GCD2
	TGFBI	Asian	1	1	Heterozygous	c.[371G>T];[371=]	p.[(Arg124Leu)];[(Arg124=)]	RBCD
	TGFBI	Asian	1	1	Heterozygous	c.[1664G>A];[1664=]	p.[(Arg555Gln)];[(Arg555=)]	TBCD
27163623	TGFBI	Caucasian	1	1	Heterozygous	c.[1861A>C];[1861=]	p.[(Thr621Pro)];[(Thr621=)]	LCD
28381645	TGFBI	Asian	2	2	Heterozygous	c.[1877A>G];[1877=]	p.[(His626Arg)];[(His626=)]	LCD
	TGFBI	Asian	1	1	Heterozygous	c.[370C>T];[370=]	p.[(Arg124Cys)];[(Arg124=)]	LCD
15885785	TGFBI	Caucasian	1	1	Heterozygous	c.[1868G>A];[1868=]	p.[(Gly623Asp)];[(Gly623=)]	CD
18385782	TGFBI	African	1	2	Homozygous	c.[1870G>A];[1870G>A]	p.[(Val624Met)];[(Val624Met)]	LCD
23592924	TGFBI	Caucasian	1	1	Heterozygous	c.[1637C>A];[1637=]	p.[(Ala546Asp)];[(Ala546=)]	LCD
17765440	TGFBI	Asian	1	1	Heterozygous	c.[1874T>A];[1874=]	p.[(Val625Asp)];[(Val625=)]	LCD
24831201	TGFBI	Caucasian	1	1	Heterozygous	c.[1877A>G];[1877=]	p.[(His626Arg)];[(His626=)]	LCD
12072720	TGFBI	Caucasian	1	1	Heterozygous	c.[1877A>G];[1877=]	p.[(His626Arg)];[(His626=)]	LCD
10682981	TGFBI	Caucasian	1	1	Heterozygous	c.[1636G>A];[1636=]	p.[(Ala546Thr)];[(Ala546=)]	LCD
31836123	TGFBI	Caucasian	1	1	Heterozygous	c.[1877A>G];[1877=]	p.[(His626Arg)];[(His626=)]	LCD
11857735	TGFBI	Asian	1	1,1	Compound heterozygous	c.[371G>A];[310_311delTC]	p.[(Arg124His)];[(Ser104Lysfs*27)]	GCD1
	TGFBI	Asian	4	4	Heterozygous	c.[371G>A];[371=]	p.[(Arg124His)];[(Arg124=)]	GCD1
	TGFBI	Asian	7	7	Heterozygous	c.[371G>A];[371=]	p.[(Arg124His)];[(Arg124=)]	GCD2
	TGFBI	Asian	2	2	Heterozygous	c.[1663C>T];[1663=]	p.[(Arg555Trp)];[(Arg555=)]	GCD1
	TGFBI	Asian	2	2	Heterozygous	c.[370C>T];[370=]	p.[(Arg124Cys)];[(Arg124=)]	LCD
23455751	TGFBI	Caucasian	3	3	Heterozygous	c.[1892T>A];[1892=]	p.[(Val631Asp)];[(Val631=)]	LCD
11262611	TGFBI	Asian	6	6	Heterozygous	c.[371G>A];[371=]	p.[(Arg124His)];[(Arg124=)]	GCD2
	TGFBI	Asian	1	1	Heterozygous	c.[371G>T];[371=]	p.[(Arg124Leu)];[(Arg124=)]	GCD
	TGFBI	Asian	7	7	Heterozygous	c.[370C>T];[370=]	p.[(Arg124Cys)];[(Arg124=)]	LCD
30915236	TGFBI	Asian	1	1	Heterozygous	c.[1663C>T];[1663=]	p.[(Arg555Trp)];[(Arg555=)]	GCD1
32952948	TGFBI	Asian	4	4	Heterozygous	c.[371G>A];[371=]	p.[(Arg124His)];[(Arg124=)]	GCD
15017378	TGFBI	Asian	1	1	Heterozygous	c.[370C>T];[370=]	p.[(Arg124Cys)];[(Arg124=)]	LCD
15019320	TGFBI	Asian	6	6	Heterozygous	c.[371G>A];[371=]	p.[(Arg124His)];[(Arg124=)]	GCD2
16541014	TGFBI	Caucasian	1	1	Heterozygous	c.[1714_1716delCAC];[1714_1716=]	p.[(His572del)];[(His572=)]	LCD
15377440	TGFBI	Asian	1	1	Heterozygous	c.[1663C>T];[1663=]	p.[(Arg555Trp)];[(Arg555=)]	GCD1
	TGFBI	Asian	1	1	Heterozygous	c.[371G>A];[371=]	p.[(Arg124His)];[(Arg124=)]	GCD1
	TGFBI	Asian	1	1	Heterozygous	c.[371G>A];[371=]	p.[(Arg124His)];[(Arg124=)]	GCD1
16371787	TGFBI	Asian	2	4	Homozygous	c.[371G>A];[371G>A]	p.[(Arg124His)];[(Arg124His)]	GCD2
	TGFBI	Asian	2	2	Heterozygous	c.[371G>A];[371=]	p.[(Arg124His)];[(Arg124=)]	GCD2
10660331	TGFBI	Caucasian	2	2	Heterozygous	c.[1618_1620delTTT];[1618_1620=]	p.[(Phe540del)];[(Phe540=)]	RBCD
10798644	TGFBI	Caucasian	1	1	Heterozygous	c.[370C>T];[370=]	p.[(Arg124Cys)];[(Arg124=)]	LCD
	TGFBI	Caucasian	2	2	Heterozygous	c.[1886_1894dupCCAATGTTC];[1886_1894=]	p.[(Val631_Leu632insProAsnVal)];[(Val631_Leu632=)]	LCD
11685063	TGFBI	Asian	1	1	Heterozygous	c.[370C>T];[370=]	p.[(Arg124Cys)];[(Arg124=)]	LCD
	TGFBI	Asian	4	4	Heterozygous	c.[371G>A];[371=]	p.[(Arg124His)];[(Arg124=)]	GCD2
	TGFBI	Asian	18	18	Heterozygous	c.[371G>A];[371=]	p.[(Arg124His)];[(Arg124=)]	GCD2
16652336	TGFBI	Caucasian	1	1	Heterozygous	c.[1526T>G];[1526=]	p.[(Leu509Arg)];[(Leu509=)]	EBMD
	TGFBI	Caucasian	1	1	Heterozygous	c.[1998G>C];[1998=]	p.[(Arg666Ser)];[(Arg666=)]	EBMD
	TGFBI	Caucasian	1	1	Heterozygous	c.[1998G>C];[1998=]	p.[(Arg666Ser)];[(Arg666=)]	EBMD
10422854	TGFBI	Asian	20	20	Heterozygous	c.[371G>A];[371=]	p.[(Arg124His)];[(Arg124=)]	CD
	TGFBI	Asian	4	4	Heterozygous	c.[371G>A];[371=]	p.[(Arg124His)];[(Arg124=)]	CD
18752451	TGFBI	Asian	1	1	Heterozygous	c.[1637C>A];[1637=]	p.[(Ala546Asp)];[(Ala546=)]	GCD1
	TGFBI	Asian	1	1	Heterozygous	c.[1663C>T];[1663=]	p.[(Arg555Trp)];[(Arg555=)]	GCD1
15094731	TGFBI	Asian	1	1	Heterozygous	c.[371G>A];[371=]	p.[(Arg124His)];[(Arg124=)]	GCD2
10476785	TGFBI	Caucasian	6	6	Heterozygous	c.[370C>T];[370=]	p.[(Arg124Cys)];[(Arg124=)]	LCD
	TGFBI	Caucasian	3	3	Heterozygous	c.[1663C>T];[1663=]	p.[(Arg555Trp)];[(Arg555=)]	GCD1
	TGFBI	Caucasian	1	1	Heterozygous	c.[371G>A];[371=]	p.[(Arg124His)];[(Arg124=)]	GCD2
11476689	TGFBI	Asian	1	2	Homozygous	c.[371G>A];[371G>A]	p.[(Arg124His)];[(Arg124His)]	GCD2
	TGFBI	Asian	1	1	Heterozygous	c.[371G>A];[371=]	p.[(Arg124His)];[(Arg124=)]	GCD2
17638818	TGFBI	Caucasian	1	1	Heterozygous	c.[1663C>T];[1663=]	p.[(Arg555Trp)];[(Arg555=)]	GCD
16670492	TGFBI	Caucasian	1	1	Heterozygous	c.[371G>A];[371=]	p.[(Arg124His)];[(Arg124=)]	GCD2
12942051	TGFBI	Caucasian	1	1	Heterozygous	c.[371G>A];[371=]	p.[(Arg124His)];[(Arg124=)]	GCD
16329070	TGFBI	Caucasian	1	1	Heterozygous	c.[370C>T];[370=]	p.[(Arg124Cys)];[(Arg124=)]	LCD
19657278	TGFBI	Asian	1	1	Heterozygous	c.[371G>A];[371=]	p.[(Arg124His)];[(Arg124=)]	GCD2
12131032	TGFBI	Asian	3	6	Homozygous	c.[371G>A];[371G>A]	p.[(Arg124His)];[(Arg124His)]	CD
	TGFBI	Asian	4	4	Heterozygous	c.[371G>A];[371=]	p.[(Arg124His)];[(Arg124=)]	CD
11476681	TGFBI	Asian	4	8	Homozygous	c.[371G>A];[371G>A]	p.[(Arg124His)];[(Arg124His)]	CD
	TGFBI	Asian	4	8	Homozygous	c.[371G>A];[371G>A]	p.[(Arg124His)];[(Arg124His)]	CD
9924333	TGFBI	Asian	5	5	Heterozygous	c.[371G>A];[371=]	p.[(Arg124His)];[(Arg124=)]	GCD
9780098	TGFBI	Asian	1	1	Heterozygous	c.[1664G>A];[1664=]	p.[(Arg555Gln)];[(Arg555=)]	RBCD
	TGFBI	Asian	1	1	Heterozygous	c.[371G>T];[371=]	p.[(Arg124Leu)];[(Arg124=)]	RBCD
9497262	TGFBI	Asian	3	3	Heterozygous	c.[1501C>A];[1501=]	p.[(Pro501Thr)];[(Pro501=)]	LCD
	TGFBI	Asian	4	4	Heterozygous	c.[1501C>A];[1501=]	p.[(Pro501Thr)];[(Pro501=)]	LCD
10482106	TGFBI	Asian	1	1	Heterozygous	c.[1553T>C];[1553=]	p.[(Leu518Pro)];[(Leu518=)]	LCD
9799082	TGFBI	Asian	6	6	Heterozygous	c.[1580T>G];[1580=]	p.[(Leu527Arg)];[(Leu527=)]	LCD
15559315	TGFBI	Asian	1	1	Heterozygous	c.[1631A>G];[1631=]	p.[(Asn544Ser)];[(Asn544=)]	LCD
30830990	TGFBI	Caucasian	1	1	Heterozygous	c.[1556delTinsGAGG];[1556=]	p.[(Val519delinsGlyGly)];[(Val519=)]	RBCD
35470743	TGFBI	Caucasian	1	1	Heterozygous	c.[1637C>A];[1637=]	p.[(Ala546Asp)];[(Ala546=)]	CD
35484844	TGFBI	Asian	1	1	Heterozygous	c.[370C>T];[370=]	p.[(Arg124Cys)];[(Arg124=)]	LCD
	TGFBI	Asian	1	1	Heterozygous	c.[1637C>A];[1637=]	p.[(Ala546Asp)];[(Ala546=)]	LCD
	TGFBI	Asian	2	2	Heterozygous	c.[1694T>A];[1694=]	p.[(Leu565His)];[(Leu565=)]	LCD
	TGFBI	Asian	3	3	Heterozygous	c.[1861A>C];[1861=]	p.[(Thr621Pro)];[(Thr621=)]	LCD
	TGFBI	Asian	1	1,1	Compound heterozygous	c.[1501C>A];[1864A>C]	p.[(Pro501Thr)];[(Asn622His)]	LCD
35315300	TGFBI	Caucasian	1	1	Heterozygous	c.[1772C>T];[1772=]	p.[(Ser591Phe)];[(Ser591=)]	LCD
35683443	TGFBI	Asian	1	1	Heterozygous	c.[1526T>C];[1526=]	p.[(Leu509Pro)];[(Leu509=)]	LCD
27829782	CHST6	Asian	1	2	Homozygous	c.[738C>G];[738C>G]	p.[(Cys246Trp)];[(Cys246Trp)]	MCD
	CHST6	Asian	1	1	Heterozygous	c.[1A>T];[1=]	p.[(Met1?)];[(Met1=)]	MCD
	CHST6	Asian	1	2	Homozygous	c.[610C>T];[610C>T]	p.[(Pro204Ser)];[(Pro204Ser)]	MCD
	CHST6	Asian	1	2	Homozygous	c.[894dupG];[894dupG]	p.[(Leu299Alafs*7)];[(Leu299Alafs*7)]	MCD
	CHST6	Asian	1	1,1	Compound heterozygous	c.[463_464delCG];[610C>T]	p.[(Arg155Alafs*66)];[(Pro204Ser)]	MCD
	CHST6	Asian	1	2	Homozygous	c.[892C>T];[892C>T]	p.[(Gln298*)];[(Gln298*)]	MCD
	CHST6	Asian	1	2	Homozygous	c.[526G>A];[526G>A]	p.[(Val176Met)];[(Val176Met)]	MCD
	CHST6	Asian	1	1,1	Compound heterozygous	c.[526G>A];[164T>C]	p.[(Val176Met)];[(Phe55Ser)]	MCD
	CHST6	Asian	1	2	Homozygous	c.[631C>T];[631C>T]	p.[(Arg211Trp)];[(Arg211Trp)]	MCD
	CHST6	Asian	1	2	Homozygous	c.[892C>T];[892C>T]	p.[(Gln298*)];[(Gln298*)]	MCD
	CHST6	Asian	1	2	Homozygous	c.[631C>T];[631C>T]	p.[(Arg211Trp)];[(Arg211Trp)]	MCD
	CHST6	Asian	1	2	Homozygous	c.[892C>T];[892C>T]	p.[(Gln298*)];[(Gln298*)]	MCD
	CHST6	Asian	1	2	Homozygous	c.[526G>A];[526G>A]	p.[(Val176Met)];[(Val176Met)]	MCD
	CHST6	Asian	1	2	Homozygous	c.[631C>T];[631C>T]	p.[(Arg211Trp)];[(Arg211Trp)]	MCD
	CHST6	Asian	1	2	Homozygous	c.[892C>T];[892C>T]	p.[(Gln298*)];[(Gln298*)]	MCD
32472422	CHST6	Asian	1	2	Homozygous	c.[1A>G];[1A>G]	p.[(Met1?)];[(Met1?)]	MCD
	CHST6	Asian	1	1,1	Compound heterozygous	c.[92C>T];[262C>G]	p.[(Pro31Leu)];[(Leu88Val)]	MCD
	CHST6	Asian	1	2	Homozygous	c.[175C>T];[175C>T]	p.[(Leu59Phe)];[(Leu59Phe)]	MCD
	CHST6	Asian	1	1	Heterozygous	c.[304T>G];[304=]	p.[(Cys102Gly)];[(Cys102=)]	MCD
	CHST6	Asian	1	2	Homozygous	c.[329A>G];[329A>G]	p.[(Tyr110Cys)];[(Tyr110Cys)]	MCD
	CHST6	Asian	1	2	Homozygous	c.[379C>T];[379C>T]	p.[(Arg127Cys)];[(Arg127Cys)]	MCD
	CHST6	Asian	1	1,2	Compound heterozygous	c.[382G>A];[604C>T]	p.[(Ala128Thr)];[(Arg202Cys)]	MCD
	CHST6	Asian	1	2,2	Compound homozygous	c.[446_447dupGC;448_465del18];[446_447dupGC;448_465del18]	p.[(Lys150Alafs*232;Lys150_Arg155del)];[(Lys150Alafs*232;Lys150_Arg155del)]	MCD
	CHST6	Asian	1	2	Homozygous	c.[521A>T];[521A>T]	p.[(Lys174Met)];[(Lys174Met)]	MCD
	CHST6	Asian	1	2	Homozygous	c.[526G>A];[526G>A]	p.[(Val176Met)];[(Val176Met)]	MCD
	CHST6	Asian	2	4	Homozygous	c.[599T>G];[599T>G]	p.[(Leu200Arg)];[(Leu200Arg)]	MCD
	CHST6	Asian	1	2	Homozygous	c.[604C>T];[604C>T]	p.[(Arg202Cys)];[(Arg202Cys)]	MCD
	CHST6	Asian	1	2	Homozygous	c.[607G>T];[607G>T]	p.[(Asp203Tyr)];[(Asp203Tyr)]	MCD
	CHST6	Asian	1	2	Homozygous	c.[877C>T];[877C>T]	p.[(Leu293Phe)];[(Leu293Phe)]	MCD
	CHST6	Asian	2	4	Homozygous	c.[981dupC];[981dupC]	p.[(Asn328Glnfs*37)];[(Asn328Glnfs*37)]	MCD
	CHST6	Asian	1	2	Homozygous	c.[997T>C];[997T>C]	p.[(Trp333Arg)];[(Trp333Arg)]	MCD
	CHST6	Asian	1	2	Homozygous	c.[1000C>T];[1000C>T]	p.[(Arg334Cys)];[(Arg334Cys)]	MCD
	CHST6	Asian	2	4	Homozygous	Deletion of ORF	p.(?)	MCD
29221207	CHST6	Asian	1	2	Homozygous	c.[382G>A];[382G>A]	p.[(Ala128Thr)];[(Ala128Thr)]	MCD
	CHST6	Asian	1	1,1	Compound heterozygous	c.[62delTinsGA];[290dupG]	p.[(Leu21Argfs*88)];[(Ser98Leufs*11)]	MCD
	CHST6	Asian	1	1,1	Compound heterozygous	c.[418C>T];[613C>T]	p.[(Arg140*)];[(Arg205Trp)]	MCD
	CHST6	Asian	1	1,1	Compound heterozygous	c.[418C>T];[1072T>C]	p.[(Arg140*)];[(Tyr358His)]	MCD
	CHST6	Asian	1	2	Homozygous	c.[1072T>C];[1072T>C]	p.[(Tyr358His)];[(Tyr358His)]	MCD
	CHST6	Asian	1	1,1	Compound heterozygous	c.[432C>A];[463_464delCG]	p. [(Ser144Arg)];[(Arg155Alafs*66)]	MCD
	CHST6	Asian	1	1,1	Compound heterozygous	c.[730G>T];[1072T>C]	p. [(Glu244*)];[(Tyr358His)]	MCD
	CHST6	Asian	1	1,1	Compound heterozygous	c.[1072T>C];[892C>T]	p. [(Tyr358His)];[(Gln298*)]	MCD
	CHST6	Asian	1	1	Heterozygous	c.[892C>T];[892=]	p.[(Gln298*)];[(Gln298=)]	MCD
	CHST6	Asian	1	1	Heterozygous	c.[1072T>C];[1072=]	p.[(Tyr358His)];[(Tyr358=)]	MCD
16568029	CHST6	Caucasian	1	2	Homozygous	c.[365A>C];[365A>C]	p.[(Gln122Pro)];[(Gln122Pro)]	MCD
	CHST6	Caucasian	1	2	Homozygous	c.[392C>T];[392C>T]	p.[(Ser131Leu)];[(Ser131Leu)]	MCD
	CHST6	Caucasian	1	1,1	Compound heterozygous	c.[271_273delGCTinsA];[392C>T]	p.[(Ala91Serfs*17)];[(Ser131Leu)]	MCD
	CHST6	Caucasian	1	1,1	Compound heterozygous	c.[217G>C];[231G>A]	p.[(Ala73Pro)];[(Trp77*)]	MCD
	CHST6	Caucasian	1	2	Homozygous	Deletion Including ORF	p.(?)	MCD
	CHST6	Caucasian	1	1,1,1,1,1	Compound heterozygous	c.484C>G(;)744C>G(;)599T>G	p.(Arg162Gly)(;)(Ser162Arg)(;)(Leu200Arg)	MCD
	CHST6	Caucasian	1	1,1,1	Compound heterozygous	c.1A>T(;)484C>G(;)599T>G	p.(Met1?)(;)(Arg162Gly)(;)(Leu200Arg)	MCD
	CHST6	Caucasian	1	2	Homozygous	c.[607G>A];[607G>A]	p.[(Asp203Asn)];[(Asp203Asn)]	MCD
	CHST6	Caucasian	1	1,1,1	Compound heterozygous	c.484C>G(;)599T>G(;)1000C>T	p.(Arg162Gly)(;)(Leu200Arg)(;)Arg334Cys)	MCD
	CHST6	Caucasian	1	1,1	Compound heterozygous	c.51delG(;)1046G>A	p.(Gln18Argfs*52)(;)(Cys349Tyr)	MCD
	CHST6	Caucasian	1	2	Homozygous	Upstream Deletion	p.(?)	MCD
	CHST6	Caucasian	1	2,2	Compound homozygous	c.[189C>G;340C>T];[189C>G;340C>T]	p.[(His63Gln;Arg114Cys)];[(His63Gln;Arg114Cys)]	MCD
	CHST6	Caucasian	1	1,1,1	Compound heterozygous	c.484C>G(;)599T>G(;)740delG	p.(Arg162Gly)(;)(Leu200Arg)(;)(Arg247Leufs*134)	MCD
	CHST6	Caucasian	1	2	Homozygous	c.[529C>T];[529C>T]	p.[(Arg177Cys)];[(Arg177Cys)]	MCD
	CHST6	Caucasian	1	1,1,1	Compound heterozygous	c.1A>T(;)484C>G(;)599T>G	p.(Met1?)(;)(Arg162Gly)(;)(Leu200Arg)	MCD
	CHST6	Caucasian	1	1,1	Compound heterozygous	c.1A>T(;)Upstream Deletion	p.(?)	MCD
	CHST6	Caucasian	1	1,1	Compound heterozygous	c.529C>T(;)815G>A	p.(Arg177Cys)(;)(Arg272His)	MCD
	CHST6	Caucasian	1	2	Homozygous	Deletion Including ORF	p.(?)	MCD
	CHST6	Caucasian	1	1,1	Compound heterozygous	c.[158C>T];[Upstream Deletion]	p.[(Ser53Leu)];[(?)	MCD
	CHST6	Caucasian	1	1,1	Compound heterozygous	c.529C>T(;)815G>A	p.(Arg177Cys)(;)(Arg272His)	MCD
	CHST6	Caucasian	1	2	Homozygous	c.[1047C>G];[1047C>G]	p.[(Cys349Trp)];[(Cys349Trp)]	MCD
	CHST6	Caucasian	1	1,1,1	Compound heterozygous	c.1A>T(;)484C>G(;)599T>G	p.(Met1?)(;)(Arg162Gly)(;)(Leu200Arg)	MCD
	CHST6	Caucasian	1	1,1,1	Compound heterozygous	c.258A>C(;)274G>C(;)573dupC	p.(Ala86Ala)(;)(Val92Leu)(;)(Ala192Argfs*30)	MCD
	CHST6	Caucasian	1	1,1	Compound heterozygous	c.91C>T(;)363C>G	p.(Pro31Ser)(;)(Phe121Leu)	MCD
	CHST6	Caucasian	1	1,1,1	Compound heterozygous	c.484C>G(;)599T>G(;)1000C>T	p.(Arg162Gly)(;)(Leu200Arg)(;)(Arg334Cys)	MCD
	CHST6	Caucasian	1	1,1,1	Compound heterozygous	c.484C>G(;)827T>C(;)738C>G	p.(Arg162Gly)(;)(Leu276Pro)(;)(Cys246Trp)	MCD
	CHST6	Caucasian	1	2	Homozygous	c.[1000C>T];[1000C>T]	p.[(Arg334Cys)];[(Arg334Cys)]	MCD
	CHST6	Caucasian	1	1,1,1	Compound heterozygous	c.392C>T(;)681C>T(;)682_683delACinsGA	p.(Ser131Leu)(;)(Gly227Gly)(;)(Thr228Asp)	MCD
	CHST6	Caucasian	1	2	Homozygous	c.[607G>A];[607G>A]	p.[(Asp203Asn)];[(Asp203Asn)]	MCD
19223992	CHST6	Asian	1	2	Homozygous	c.[746A>G];[746A>G]	p.[(His249Arg)];[(His249Arg)]	MCD
	CHST6	Asian	1	2	Homozygous	c.[92C>T];[92C>T]	p.[(Pro31Leu)];[(Pro31Leu)]	MCD
	CHST6	Asian	1	2	Homozygous	c.[892dupC];[892dupC]	p.[(Gln298Profs*8)];[(Gln298Profs*8)]	MCD
	CHST6	Asian	1	2	Homozygous	c.[143C>A];[143C>A]	p.[(Ser48*)];[(Ser48*)]	MCD
	CHST6	Asian	1	1,1	Compound heterozygous	c.[395C>T];[494G>A]	p.[(Pro132Leu)];[(Cys165Tyr)]	MCD
	CHST6	Asian	1	1	Heterozygous	c.[446G>A];[446=]	p.[(Cys149Tyr)];[(Cys149=)]	MCD
	CHST6	Asian	1	2	Homozygous	c.[379C>T];[379C>T]	p.[(Arg127Cys)];[(Arg127Cys)]	MCD
	CHST6	Asian	1	1	Heterozygous	c.[607G>T];[607=]	p.[(Asp203Tyr)];[(Asp203=)]	MCD
	CHST6	Asian	1	2	Homozygous	c.[406A>G];[406A>G]	p.[(Ser136Gly)];[(Ser136Gly)]	MCD
	CHST6	Asian	1	2	Homozygous	c.[165C>A];[165C>A]	p.[(Phe55Leu)];[(Phe55Leu)]	MCD
20539220	CHST6	Asian	1	1,1	Compound heterozygous	c.[59delTinsGA];[997T>G]	p.[(Phe20*)];[(Trp333Gly)]	MCD
	CHST6	Asian	1	2	Homozygous	c.[430A>C];[430A>C]	p.[(Ser144Arg)];[(Ser144Arg)]	MCD
	CHST6	Asian	1	1,1	Compound heterozygous	c.[401C>A];[803A>G]	p.[(Ala134Asp)];[(Tyr268Cys)]	MCD
	CHST6	Asian	1	1,1	Compound heterozygous	c.[183C>A];[892C>T]	p.[(Asn61Lys)];[(Gln298*)]	MCD
	CHST6	Asian	1	1,1	Compound heterozygous	c.[183C>A];[892C>T]	p.[(Asn61Lys)];[(Gln298*)]	MCD
	CHST6	Asian	1	2	Homozygous	c.[892C>T];[892C>T]	p.[(Gln298*)];[(Gln298*)]	MCD
	CHST6	Asian	1	1,1	Compound heterozygous	c.[730G>T];[1072T>C]	p.[(Glu244*)];[(Tyr358His)]	MCD
	CHST6	Asian	1	2	Homozygous	c.[418C>T];[418C>T]	p.[(Arg140*)];[(Arg140*)]	MCD
	CHST6	Asian	1	2	Homozygous	c.[1045T>A];[1045T>A]	p.[(Cys349Ser)];[(Cys349Ser)]	MCD
	CHST6	Asian	1	2	Homozygous	c.[1045T>A];[1045T>A]	p.[(Cys349Ser)];[(Cys349Ser)]	MCD
	CHST6	Asian	1	1,1	Compound heterozygous	c.[59delTinsGA];[1072T>C]	p.[(Phe20*)];[(Tyr358His)]	MCD
	CHST6	Asian	1	1,1	Compound heterozygous	c.[613C>T];[730G>T]	p.[(Arg205Trp)];[(Glu244*)]	MCD
	CHST6	Asian	1	1,1	Compound heterozygous	c.[218C>T];[892C>T]	p.[(Ala73Val)];[(Gln298*)]	MCD
	CHST6	Asian	1	2	Homozygous	c.[760G>T];[760G>T]	p.[(Glu254*)];[(Glu254*)]	MCD
	CHST6	Asian	1	1,1	Compound heterozygous	c.[445T>G];[631C>G]	p.[(Cys149Gly)];[(Arg211Gly)]	MCD
	CHST6	Asian	1	1,1	Compound heterozygous	c.[95C>A];[613C>T]	p.[(Ser32*)];[(Arg205Trp)]	MCD
	CHST6	Asian	1	1,1	Compound heterozygous	c.[218C>T];[892C>T]	p.[(Ala73Val)];[(Gln298*)]	MCD
	CHST6	Asian	1	1,1	Compound heterozygous	c.[814C>A];[1072T>C]	p.[(Arg272Ser)];[(Tyr358His)]	MCD
	CHST6	Asian	1	1,1	Compound heterozygous	c.[418C>T];[814C>A]	p.[(Arg140*)];[(Arg272Ser)]	MCD
21242781	CHST6	African	1	1,1	Compound heterozygous	c.[529C>G];[632G>A]	p.[(Arg177Gly)];[(Arg211Gln)]	MCD
	CHST6	African	1	2	Homozygous	c.[557C>G];[557C>G]	p.[(Pro186Arg)];[(Pro186Arg)]	MCD
34645431	CHST6	Asian	1	1	Heterozygous	c.[520A>C];[520=]	p.[(Lys174Gln)];[(Lys174=)]	MCD
24801599	CHST6	Caucasian	1	2	Homozygous	c.[329A>G];[329A>G]	p.[(Tyr110Cys)];[(Tyr110Cys)]	MCD
14984470	CHST6	Caucasian	1	2	Homozygous	c.[593T>A];[593T>A]	p.[(Val198Glu)];[(Val198Glu)]	MCD
	CHST6	Caucasian	1	1,1	Compound heterozygous	c.[304T>G];[599T>G]	p.[(Cys102Gly)];[(Leu200Arg)]	MCD
	CHST6	Caucasian	1	2	Homozygous	Deletion of 50 region	p.(?)	MCD
27439461	CHST6	African	1	2	Homozygous	c.[211G>C];[211G>C]	p.[(Glu71Gln)];[(Glu71Gln)]	MCD
31669782	CHST6	Asian	1	1,1	Compound heterozygous	c.[62delTinsGA];[892C>T]	p.[(Leu21Argfs*88)];[(Gln298*)]	MCD
15652851	CHST6	Caucasian	1	1,1	Compound heterozygous	c.[827T>C];[418C>T]	p.[(Leu276Pro)];[(Arg140*)]	MCD
	CHST6	Caucasian	1	1,1	Compound heterozygous	c.[599T>G];[1072T>G]	p.[(Leu200Arg)];[(Tyr358Asp)]	MCD
17962390	CHST6	Caucasian	1	2	Homozygous	c.[599T>G];[599T>G]	p.[(Leu200Arg)];[(Leu200Arg)]	MCD
	CHST6	Caucasian	1	1	Heterozygous	c.[599T>G];[599=]	p.[(Leu200Arg)];[(Leu200=)]	MCD
	CHST6	Caucasian	1	1	Heterozygous	c.[599T>G];[599=]	p.[(Leu200Arg)];[(Leu200=)]	MCD
	CHST6	Caucasian	1	1,1	Compound heterozygous	c.[599T>G];[494G>A]	p.[(Leu200Arg)];[(Cys165Tyr)]	MCD
	CHST6	Caucasian	1	1,1	Compound heterozygous	c.[599T>G];[614G>A]	p.[(Leu200Arg)];[(Arg205Gln)]	MCD
	CHST6	Caucasian	1	2	Homozygous	c.[1A>T];[1A>T]	p.[(Met1?)];[(Met1?)]	MCD
	CHST6	Caucasian	1	1,1	Compound heterozygous	c.[599T>G];[614G>A]	p.[(Leu200Arg)];[(Arg205Gln)]	MCD
12882769	CHST6	Asian	1	2	Homozygous	c.[611C>A];[611C>A]	p.[(Pro204Gln)];[(Pro204Gln)]	MCD
	CHST6	Asian	1	2	Homozygous	c.[614G>T];[614G>T]	p.[(Arg205Leu)];[(Arg205Leu)]	MCD
	CHST6	Asian	1	2	Homozygous	c.[631C>T];[631C>T]	p.[(Arg211Trp)];[(Arg211Trp)]	MCD
	CHST6	Asian	1	2	Homozygous	c.[631C>T];[631C>T]	p.[(Arg211Trp)];[(Arg211Trp)]	MCD
	CHST6	Asian	1	1,1	Compound heterozygous	c.[530G>A];[631C>T]	p.[(Arg177His)];[(Arg211Trp)]	MCD
	CHST6	Asian	1	1,1	Compound heterozygous	c.[649G>A];[631C>T]	p.[(Ala217Thr)];[(Arg211Trp)]	MCD
14609920	CHST6	Asian	1	2	Homozygous	c.[65T>G];[65T>G]	p.[(Leu22Arg)];[(Leu22Arg)]	MCD
	CHST6	Asian	1	2	Homozygous	c.[124C>T];[124C>T]	p.[(His42Tyr)];[(His42Tyr)]	MCD
	CHST6	Asian	2	4	Homozygous	c.[148C>T];[148C>T]	p.[(Arg50Cys)];[(Arg50Cys)]	MCD
	CHST6	Asian	2	4	Homozygous	c.[149G>T];[149G>T]	p.[(Arg50Leu)];[(Arg50Leu)]	MCD
	CHST6	Asian	4	8	Homozygous	c.[158C>T];[158C>T]	p.[(Ser53Leu)];[(Ser53Leu)]	MCD
	CHST6	Asian	1	1	Heterozygous	c.[158C>T];[158=]	p.[(Ser53Leu)];[(Ser53=)]	MCD
	CHST6	Asian	1	1	Homozygous	c.[290G>C];[290G>C]	p.[(Arg97Pro)];[(Arg97Pro)]	MCD
	CHST6	Asian	2	4	Homozygous	c.[305G>A];[305G>A]	p.[(Cys102Tyr)];[(Cys102Tyr)]	MCD
	CHST6	Asian	3	6	Homozygous	c.[379C>T];[379C>T]	p.[(Arg127Cys)];[(Arg127Cys)]	MCD
	CHST6	Asian	2	4	Homozygous	c.[614G>A];[614G>A]	p.[(Arg205Gln)];[(Arg205Gln)]	MCD
	CHST6	Asian	1	2	Homozygous	c.[746A>C];[746A>C]	p.[(His249Pro)];[(His249Pro)]	MCD
	CHST6	Asian	1	2	Homozygous	c.[820G>A];[820G>A]	p.[(Glu274Lys)];[(Glu274Lys)]	MCD
	CHST6	Asian	1	1,1	Compound heterozygous	c.[278G>A];[616G>A]	p.[(Arg93His)];[(Ala206Thr)]	MCD
	CHST6	Asian	2	4	Homozygous	c.[581_586delACCTACinsGGT];[581_586delACCTACinsGGT]	p.[(Asn194_Arg196delinsArgCys)];[(Asn194_Arg196delinsArgCys)]	MCD
	CHST6	Asian	1	2	Homozygous	c.[612_614delGCGinsAT];[612_614delGCGinsAT]	p.[(c.612_614delGlyCysGlyinsAlaThr)];[(c.612_614delGlyCysGlyinsAlaThr)]	MCD
	CHST6	Asian	1	2	Homozygous	c.[15_16delCG];[15_16delCG]	p.[(Val6Leufs*102)];[(Val6Leufs*102)]	MCD
	CHST6	Asian	6	12	Homozygous	c.[198delC];[198delC]	p.[(Phe67Serfs*3)];[(Phe67Serfs*3)]	MCD
	CHST6	Asian	12	24	Homozygous	c.[545delA];[545delA]	p.[(Gln182Argfs*199)];[(Gln182Argfs*199)]	MCD
	CHST6	Asian	1	2	Homozygous	c.[1056_1078del23];[1056_1078del23]	p.[(Leu353Cysfs*4)];[(Leu353Cysfs*4)]	MCD
	CHST6	Asian	2	4	Homozygous	deletion of open reading frame	p.(?)	MCD
19204788	CHST6	Asian	1	2	Homozygous	c.[94_100delTCGTCCC];[94_100delTCGTCCC]	p.[(Ser32Glnfs*36)];[(Ser32Glnfs*36)]	MCD
	CHST6	Asian	1	2	Homozygous	c.[155G>A];[155G>A]	p.[(Gly52Asp)];[(Gly52Asp)]	MCD
	CHST6	Asian	1	2	Homozygous	c.[158C>T];[158C>T]	p.[(Ser53Leu)];[(Ser53Leu)]	MCD
	CHST6	Asian	2	4	Homozygous	c.[320T>C];[320T>C]	p.[(Phe107Ser)];[(Phe107Ser)]	MCD
	CHST6	Asian	1	2	Homozygous	c.[369G>A];[369G>A]	p.[(Trp123*)];[(Trp123*)]	MCD
	CHST6	Asian	1	2	Homozygous	c.[459C>A];[459C>A]	p.[(Cys153*)];[(Cys153*)]	MCD
	CHST6	Asian	1	2	Homozygous	c.[581_586delACCTACinsGGT];[581_586delACCTACinsGGT]	p.[(Asn194_Arg196delinsArgCys)];[(Asn194_Arg196delinsArgCys)]	MCD
	CHST6	Asian	1	2	Homozygous	c.[611C>A];[611C>A]	p.[(Pro204Gln)];[(Pro204Gln)]	MCD
	CHST6	Asian	1	2	Homozygous	c.[612_614delGCGinsAT];[612_614delGCGinsAT]	p.[(Arg205Trpfs*176)];[(Arg205Trpfs*176)]	MCD
	CHST6	Asian	3	6	Homozygous	c.[656_657insCTG];[656_657insCTG]	p.[(Ala219_Arg220insTrp)];[(Ala219_Arg220insTrp)]	MCD
	CHST6	Asian	1	2	Homozygous	c.[1039G>T];[1039G>T]	p.[(Glu347*)];[(Glu347*)]	MCD
	CHST6	Asian	1	2	Homozygous	c.[16_34del19];[16_34del19]	p.[(Val6ProfsX58)];[(Val6ProfsX58)]	MCD
	CHST6	Asian	1	2	Homozygous	c.[161C>T];[161C>T]	p.[(Ser54Phe)];[(Ser54Phe)]	MCD
	CHST6	Asian	2	4	Homozygous	c.[180delC];[180delC]	p.[(Phe60Leufs*10)];[(Phe60Leufs*10)]	MCD
	CHST6	Asian	1	2	Homozygous	c.[494G>C];[494G>C]	p.[(Cys165Ser)];[(Cys165Ser)]	MCD
	CHST6	Asian	1	2	Homozygous	c.[495C>G];[495C>G]	p.[(Cys165Trp)];[(Cys165Trp)]	MCD
	CHST6	Asian	1	2	Homozygous	c.[611C>G];[611C>G]	p.[(Pro204Arg)];[(Pro204Arg)]	MCD
	CHST6	Asian	2	4	Homozygous	c.[656_657insCTG];[656_657insCTG]	p.[(Ala219_Arg220insTrp)];[(Ala219_Arg220insTrp)]	MCD
	CHST6	Asian	1	2	Homozygous	c.[661G>T];[661G>T]	p.[(Asp221Tyr)];[(Asp221Tyr)]	MCD
	CHST6	Asian	1	2	Homozygous	c.[1000C>T];[1000C>T]	p.[(Arg334Cys)];[(Arg334Cys)]	MCD
	CHST6	Asian	2	4	Homozygous	c.[1002_1012del11insTTG];[1002_1012del11insTTG]	p.[(His335Cysfs*27)];[(His335Cysfs*27)]	MCD
	CHST6	Asian	1	1,1	Compound heterozygous	c.[293_294delCCinsGG];[320T>C]	p.[(Ser98Trp)];[(Phe107Ser)]	MCD
	CHST6	Asian	1	2	Homozygous	c.[362T>C];[362T>C]	p.[(Phe121Ser)];[(Phe121Ser)]	MCD
	CHST6	Asian	1	2	Homozygous	c.[656_657insCTG];[656_657insCTG]	p.[(Ala219_Arg220insTrp)];[(Ala219_Arg220insTrp)]	MCD
	CHST6	Asian	2	4	Homozygous	c.[663C>G];[663C>G]	p.[(Asp221Glu)];[(Asp221Glu)]	MCD
	CHST6	Asian	1	1	Heterozygous	c.[198delC];[198del=]	p.[(Phe67Serfs*3)];[(Phe67S=)]	MCD
	CHST6	Asian	1	2	Homozygous	c.[6_7delGCinsAA];[6_7delGCinsAA]	p.[(Trp2*)];[(Trp2*)]	MCD
	CHST6	Asian	1	2	Homozygous	c.[155G>A];[155G>A]	p.[(Gly52Asp)];[(Gly52Asp)]	MCD
	CHST6	Asian	1	2	Homozygous	c.[180delC];[180delC]	p.[(Phe60Leufs*10)];[(Phe60Leufs*10)]	MCD
	CHST6	Asian	1	2	Homozygous	c.[925G>T];[925G>T]	p.[(Gly309*)];[(Gly309*)]	MCD
	CHST6	Asian	1	1,1	Compound heterozygous	c.[166_167delGTinsAG];[500C>T]	p.[(Val56Arg)];[(Ser167Phe)]	MCD
	CHST6	Asian	1	2	Homozygous	c.[217G>A];[217G>A]	p.[(Ala73Thr)];[(Ala73Thr)]	MCD
	CHST6	Asian	1	2	Homozygous	c.[369G>A];[369G>A]	p.[(Trp123*)];[(Trp123*)]	MCD
	CHST6	Asian	1	2	Homozygous	c.[391T>C];[391T>C]	p.[(Ser131Pro)];[(Ser131Pro)]	MCD
	CHST6	Asian	1	1,1	Compound heterozygous	c.[545delA];[827T>C]	p.[(Gln182Argfs*199)];[(Leu276Pro)]	MCD
	CHST6	Asian	1	2	Homozygous	c.[827T>C];[827T>C]	p.[(Leu276Pro)];[(Leu276Pro)]	MCD
	CHST6	Asian	1	2	Homozygous	c.[578T>C];[578T>C]	p.[(Leu193Pro)];[(Leu193Pro)]	MCD
	CHST6	Asian	1	2	Homozygous	c.[814C>A];[814C>A]	p.[(Arg272Ser)];[(Arg272Ser)]	MCD
	CHST6	Asian	1	2	Homozygous	c.[52C>T];[52C>T]	p.[(Gln18*)];[(Gln18*)]	MCD
	CHST6	Asian	1	2	Homozygous	c.[663C>G];[663C>G]	p.[(Asp221Glu)];[(Asp221Glu)]	MCD
	CHST6	Asian	1	2	Homozygous	c.[293_294delCCinsTG];[293_294delCCinsTG]	p.[(Ser98Leu)];[(Ser98Leu)]	MCD
	CHST6	Asian	1	2	Homozygous	c.[533T>G];[533T>G]	p.[(Phe178Cys)];[(Phe178Cys)]	MCD
	CHST6	Asian	1	2	Homozygous	c.[604C>A];[604C>A]	p.[(Arg202Ser)];[(Arg202Ser)]	MCD
	CHST6	Asian	1	2	Homozygous	c.[663C>G];[663C>G]	p.[(Asp221Glu)];[(Asp221Glu)]	MCD
	CHST6	Asian	1	1,1	Compound heterozygous	c.[629C>T];[663C>G]	p.[(Ser210Phe)];[(Asp221Glu)]	MCD
	CHST6	Asian	1	2	Homozygous	c.[661G>T];[661G>T]	p.[(Asp221Tyr)];[(Asp221Tyr)]	MCD
15953452	CHST6	Caucasian	1	2	Homozygous	c.[418C>T];[418C>T]	p.[(Arg140*)];[(Arg140*)]	MCD
	CHST6	Caucasian	1*	1,1,1	Compound heterozygous	c.[418C>T];[668G>A];[993G>T]	p.[(Arg140*)];[(Gly223Asp)];[(Gln331His)]	MCD
26604660	CHST6	Asian	1	1,1	Compound heterozygous	c.[521A>G];[613C>T]	p.[(Lys174Arg)];[(Arg205Trp)]	MCD
	CHST6	Asian	1	1,1	Compound heterozygous	c.[820G>A];[922C>T]	p.[(Glu274Lys)];[(His308Tyr)]	MCD
	CHST6	Asian	1	1,1	Compound heterozygous	c.[557C>G];[613C>T]	p.[(Pro186Arg)];[(Arg205Trp)]	MCD
	CHST6	Asian	1	1,1	Compound heterozygous	c.[95C>A];[613C>T]	p.[(Ser32*)];[(Arg205Trp)]	MCD
	CHST6	Asian	1	1,1	Compound heterozygous	c.[353C>T];[1072T>C]	p.[(Ser118Phe)];[(Tyr358His)]	MCD
	CHST6	Asian	1	1,1	Compound heterozygous	c.[353C>T];[1072T>C]	p.[(Ser118Phe)];[(Tyr358His)]	MCD
	CHST6	Asian	1	1,1	Compound heterozygous	c.[613C>T];[786delC]	p.[(Arg205Trp)];[(Leu264Cysfs*117)]	MCD
15013869	CHST6	Caucasian	1	1,1	Compound heterozygous	c.[277C>A];[599T>G]	p.[(Arg93Ser)];[(Leu200Arg)]	MCD
	CHST6	Caucasian	1	1	Heterozygous	c.[827T>C];[827=]	p.[(Leu276Pro)];[(Leu276=)]	MCD
	CHST6	Caucasian	1	1,1	Compound heterozygous	c.[304T>G];[599T>G]	p.[(Cys102Gly)];[(Leu200Arg)]	MCD
	CHST6	Caucasian	1	1	Heterozygous	c.[277C>A];[277=]	p.[(Arg93Ser)];[(Arg93=)]	MCD
	CHST6	Caucasian	1	2	Homozygous	c.[991C>T];[991C>T]	p.[(Gln331*)];[(Gln331*)]	MCD
	CHST6	Caucasian	1	1,1	Compound heterozygous	c.[329A>G];[599T>G]	p.[(Tyr110Cys)];[(Leu200Arg)]	MCD
	CHST6	Caucasian	1	2	Homozygous	c.[304T>G];[304T>G]	p.[(Cys102Gly)];[(Cys102Gly)]	MCD
	CHST6	Caucasian	1	1	Heterozygous	c.[231G>C];[231=]	p.[(Trp77Cys)];[(Trp77C=)]	MCD
	CHST6	Caucasian	1	1,1	Compound heterozygous	c.[214C>T];[365A>C]	p.[(Pro72Ser)];[(Gln122Pro)]	MCD
	CHST6	Caucasian	1	1,1	Compound heterozygous	c.[152C>T];[599T>G]	p.[(Ser51Leu)];[(Leu200Arg)]	MCD
	CHST6	Caucasian	1	1	Heterozygous	c.[599T>G];[599=]	p.[(Leu200Arg)];[(Leu200=)]	MCD
	CHST6	Caucasian	1	1,1	Compound heterozygous	c.[827T>C];[1052_1059dupGTGCGCTG]	p.[(Leu276Pro)];[(Gln354Valfs*30)]	MCD
	CHST6	Caucasian	1	2	Homozygous	c.[310A>G];[310A>G]	p.[(Met104Val)];[(Met104Val)]	MCD
11139648	CHST6	Caucasian	1	2	Homozygous	c.[383C>T];[383C>T]	p.[(Ala128Val)];[(Ala128Val)]	MCD
	CHST6	Caucasian	1	2	Homozygous	c.[383C>T];[383C>T]	p.[(Ala128Val)];[(Ala128Val)]	MCD
	CHST6	Caucasian	1	2	Homozygous	c.[383C>T];[383C>T]	p.[(Ala128Val)];[(Ala128Val)]	MCD
	CHST6	Caucasian	1	2	Homozygous	c.[383C>T];[383C>T]	p.[(Ala128Val)];[(Ala128Val)]	MCD
	CHST6	Caucasian	1	1,1	Compound heterozygous	c.[383C>T];[497G>C]	p.[(Ala128Val)];[(Arg166Pro)]	MCD
	CHST6	Caucasian	1	1,1	Compound heterozygous	c.[383C>T];[15_16insTCTCCAGCAC]	p.[(Ala128Val)];[(Val6Serfs*106)]	MCD
	CHST6	Caucasian	1*	2	Homozygous	c.[15_16insTCTCCAGCAC];[15_16insTCTCCAGCAC]	p.[(Val6Serfs*106)];[(Val6Serfs*106)]	MCD
17093400	CHST6	Caucasian	1	1,1	Compound heterozygous	c.[383C>T];[15_16insTCTCCAGCAC]	p.[(Ala128Val)];[(Val6Serfs*106)]	MCD
	CHST6	Caucasian	1*	2	Homozygous	c.[15_16insTCTCCAGCAC];[15_16insTCTCCAGCAC]	p.[(Val6Serfs*106)];[(Val6Serfs*106)]	MCD
	CHST6	Caucasian	1	2	Homozygous	c.[383C>T];[383C>T]	p.[(Ala128Val)];[(Ala128Val)]	MCD
	CHST6	Caucasian	1	2	Homozygous	c.[383C>T];[383C>T]	p.[(Ala128Val)];[(Ala128Val)]	MCD
	CHST6	Caucasian	1	2	Homozygous	c.[383C>T];[383C>T]	p.[(Ala128Val)];[(Ala128Val)]	MCD
	CHST6	Caucasian	1	2	Homozygous	c.[383C>T];[383C>T]	p.[(Ala128Val)];[(Ala128Val)]	MCD
	CHST6	Caucasian	1	1,1	Compound heterozygous	c.[383C>T];[15_16insTCTCCAGCAC]	p.[(Ala128Val)];[(Val6Serfs*106)]	MCD
	CHST6	Caucasian	1	1,1	Compound heterozygous	c.[383C>T];[985G>C]	p.[(Ala128Val)];[(Val329Leu)]	MCD
	CHST6	Caucasian	1	1,1	Compound heterozygous	c.[383C>T];[985G>C]	p.[(Ala128Val)];[(Val329Leu)]	MCD
	CHST6	Caucasian	1	1,1	Compound heterozygous	c.[383C>T];[985G>C]	p.[(Ala128Val)];[(Val329Leu)]	MCD
	CHST6	Caucasian	1	2	Homozygous	c.[985G>C];[985G>C]	p.[(Val329Leu)];[(Val329Leu)]	MCD
12824236	CHST6	Caucasian	1	1,1	Compound heterozygous	c.[44T>C];[244C>T]	p.[(Leu15Pro)];[(Gln82*)]	MCD
	CHST6	Caucasian	1	2	Homozygous	c.[172C>T];[172C>T]	p.[(Gln58*)];[(Gln58*)]	MCD
	CHST6	Caucasian	1	1,1	Compound heterozygous	c.[182A>C];[209T>A]	p.[(Asn61Thr)];[(Met70Lys)]	MCD
	CHST6	Caucasian	1	2	Homozygous	c.[455T>C];[455T>C]	p.[(Leu152Pro)];[(Leu152Pro)]	MCD
	CHST6	Caucasian	1	2	Homozygous	c.[497G>C];[497G>C]	p.[(Arg166Pro)];[(Arg166Pro)]	MCD
	CHST6	Caucasian	1	1	Heterozygous	c.[497G>C];[497=]	p.[(Arg166Pro)];[(Arg166=)]	MCD
	CHST6	Caucasian	1	1,1	Compound heterozygous	c.[271_273delGCTinsA];[599T>G]	p.[(Ala91Serfs*17)];[(Leu200Arg)]	MCD
	CHST6	Caucasian	1	1,1	Compound heterozygous	c.[304T>G];[611C>A]	p.[(Cys102Gly)];[(Pro204Gln)]	MCD
	CHST6	Caucasian	1	1	Heterozygous	c.[364dupC];[364=]	p.[(Gln122Profs*100)];[(Gln122=)]	MCD
	CHST6	Caucasian	1	1	Heterozygous	c.[202T>C];[202=]	p.[(Tyr68His)];[(Tyr68=)]	MCD
	CHST6	Caucasian	1	1	Heterozygous	c.[391T>C];[391=]	p.[(Ser131Pro)];[(Ser131=)]	MCD
19365571	CHST6	Asian	1	1,1	Compound heterozygous	c.[892C>T];[1072T>C]	p.[(Gln298*)];[(Tyr358His)]	MCD
11818380	CHST6	Caucasian	1	2	Homozygous	c.[320T>C];[320T>C]	p.[(Phe107Ser)];[(Phe107Ser)]	MCD
	CHST6	Caucasian	1	1,1	Compound heterozygous	c.[91C>T];[599T>G]	p.[(Pro31Ser)];[(Leu200Arg)]	MCD
	CHST6	Caucasian	1	1,1	Compound heterozygous	c.[91C>T];[599T>G]	p.[(Pro31Ser)];[(Leu200Arg)]	MCD
	CHST6	Caucasian	1	2	Homozygous	c.[617C>T];[617C>T]	p.[(Ala206Val)];[(Ala206Val)]	MCD
	CHST6	Caucasian	1	2	Homozygous	c.[214C>T];[214C>T]	p.[(Pro72Ser)];[(Pro72Ser)]	MCD
	CHST6	Caucasian	1	2	Homozygous	c.[213G>T];[213G>T]	p.[(Glu71Asp)];[(Glu71Asp)]	MCD
24311932	CHST6	Asian	1	2	Homozygous	c.[613C>T];[613C>T]	p.[(Arg205Trp)];[(Arg205Trp)]	MCD
14735064	CHST6	Asian	1	2	Homozygous	c.[16_40del25];[16_40del25]	p.[(Val6Serfs*56)];[(Val6Serfs*56)]	MCD
	CHST6	Asian	1	2	Not mentioned	c.52C>T	p.(Gln18*)	MCD
	CHST6	Asian	1	2	Homozygous	c.[94_100delTCGTCCC];[94_100delTCGTCCC]	p.[(Ser32Glnfs*36)];[(Ser32Glnfs*36)]	MCD
	CHST6	Asian	1	2	Homozygous	c.[155G>A];[155G>A]	p.[(Gly52Asp)];[(Gly52Asp)]	MCD
	CHST6	Asian	1	2	Homozygous	c.[155G>A];[155G>A]	p.[(Gly52Asp)];[(Gly52Asp)]	MCD
	CHST6	Asian	1	2	Homozygous	c.[158C>T];[158C>T]	p.[(Ser53Leu)];[(Ser53Leu)]	MCD
	CHST6	Asian	1	2	Homozygous	c.[158C>T];[158C>T]	p.[(Ser53Leu)];[(Ser53Leu)]	MCD
	CHST6	Asian	1	2	Homozygous	c.[180delC];[180delC]	p.[(Phe60Leufs*10)];[(Phe60Leufs*10)]	MCD
	CHST6	Asian	1	1	Heterozygous	c.[198delC];[198del=]	p.[(Phe67Serfs*3)];[(Phe67S=)]	MCD
	CHST6	Asian	1	1,1	Compound heterozygous	c.[293_294delCCinsGG];[320T>C]	p.[(Ser98Trp)];[(Phe107Ser)]	MCD
	CHST6	Asian	1	2	Homozygous	c.[320T>C];[320T>C]	p.[(Phe107Ser)];[(Phe107Ser)]	MCD
	CHST6	Asian	1	2	Homozygous	c.[320T>C];[320T>C]	p.[(Phe107Ser)];[(Phe107Ser)]	MCD
	CHST6	Asian	1	2	Homozygous	c.[363C>G];[363C>G]	p.[(Phe121Leu)];[(Phe121Leu)]	MCD
	CHST6	Asian	1	2	Not mentioned	c.369G>A	p.(Trp123*)	MCD
	CHST6	Asian	1	2	Not mentioned	c.459C>A	p.(Cys153*)	MCD
	CHST6	Asian	1	2	Homozygous	c.[585_587dupACG];[585_587dupACG]	p.[(Arg196dup)];[(Arg196dup)]	MCD
	CHST6	Asian	1	2	Homozygous	c.[604C>A];[604C>A]	p.[(Arg202Ser)];[(Arg202Ser)]	MCD
	CHST6	Asian	1	2	Homozygous	c.[611C>A];[611C>A]	p.[(Pro204Gln)];[(Pro204Gln)]	MCD
	CHST6	Asian	1	2	Homozygous	c.[612_614delGCGinsAT];[612_614delGCGinsAT]	p.[(Arg205Trpfs*176)];[(Arg205Trpfs*176)]	MCD
	CHST6	Asian	1	1,1	Compound heterozygous	c.[629C>T];[663C>G]	p.[(Ser210Phe)];[(Asp221Glu)]	MCD
	CHST6	Asian	1	2	Homozygous	c.[661G>T];[661G>T]	p.[(Asp221Tyr)];[(Asp221Tyr)]	MCD
	CHST6	Asian	1	2	Homozygous	c.[656_657insCTG];[656_657insCTG]	p.[(Ala219_Arg220insTrp)];[(Ala219_Arg220insTrp)]	MCD
	CHST6	Asian	1	2	Homozygous	c.[656_657insCTG];[656_657insCTG]	p.[(Ala219_Arg220insTrp)];[(Ala219_Arg220insTrp)]	MCD
	CHST6	Asian	1	2	Homozygous	c.[656_657insCTG];[656_657insCTG]	p.[(Ala219_Arg220insTrp)];[(Ala219_Arg220insTrp)]	MCD
	CHST6	Asian	1	2	Homozygous	c.[656_657insCTG];[656_657insCTG]	p.[(Ala219_Arg220insTrp)];[(Ala219_Arg220insTrp)]	MCD
	CHST6	Asian	1	2	Homozygous	c.[663C>G];[663C>G]	p.[(Asp221Glu)];[(Asp221Glu)]	MCD
	CHST6	Asian	1	2	Homozygous	c.[663C>G];[663C>G]	p.[(Asp221Glu)];[(Asp221Glu)]	MCD
	CHST6	Asian	1	2	Homozygous	c.[663C>G];[663C>G]	p.[(Asp221Glu)];[(Asp221Glu)]	MCD
	CHST6	Asian	1	2	Not mentioned	c.925G>T	p.(Gly309*)	MCD
	CHST6	Asian	1	2	Not mentioned	c.1039G>T	p.(Glu347*)	MCD
	CHST6	Asian	1	2	Not mentioned	c.1039G>T	p.(Glu347*)	MCD
21887843	CHST6	Asian	1	2	Homozygous	c.[152C>A];[152C>A]	p.[(Ser51*)];[(Ser51*)]	MCD
	CHST6	Asian	2	2	Homozygous	c.[696G>A];[696G>A]	p.[(Trp232*)];[(Trp232*)]	MCD
12883341	CHST6	Asian	1	2	Homozygous	c.[369_375dupGGCCGTG];[369_375dupGGCCGTG]	p.[(Ser126Glyfs*98)];[(Ser126Glyfs*98)]	MCD
	CHST6	Asian	1	1,1	Compound heterozygous	c.[632G>A];[244C>T]	p.[(Arg211Gln)];[(Gln82*)]	MCD
31799478	CHST6	Caucasian	1	1,1	Compound heterozygous	c.[-26C>A];[803A>G]	p.Tyr268Cys	MCD
17896316	CHST6	Caucasian	1	2	Homozygous	c.[518T>C];[518T>C]	p.[(Leu173Pro)];[(Leu173Pro)]	MCD
32983576	CHST6	Asian	1	2	Homozygous	c.[290dupG];[290dupG]	p.[(Ser98Leufs*11)];[(Ser98Leufs*11)]	MCD
25081284	CHST6	Caucasian	1	2,2	Compound homozygous	c.[484C>G;599T>G];[484C>G;599T>G]	p.[(Arg162Gly;Leu200Arg)];[(Arg162Gly;Leu200Arg)]	MCD
	CHST6	Caucasian	1	1,1,1	Compound heterozygous	c.[1A>T];[484C>G;599T>G]	p.[(Met1?)];[(Arg162Gly)]; [(Leu200Arg)]	MCD
	CHST6	Caucasian	1	1,1	Compound heterozygous	c.[289C>T];[1046G>A]	p.[(Arg97Cys;Cys349Tyr)]	MCD
	CHST6	Caucasian	1	1,1	Compound heterozygous	c.[13C>T];[1046G>A]	p.[(Arg5Cys)];[(Cys349Tyr)]	MCD
	CHST6	Caucasian	1	1,1	Compound heterozygous	c.[484C>G];[599T>G]	p.[(Arg162Gly)];[(Leu200Arg)]	MCD
22261655	CHST6	Asian	1	2	Homozygous	c.[161C>A];[161C>A]	p.[(Ser54Tyr)];[(Ser54Tyr)]	MCD
	CHST6	Asian	1	2	Homozygous	c.[173A>G];[173A>G]	p.[(Gln58Arg)];[(Gln58Arg)]	MCD
	CHST6	Asian	1	2	Homozygous	c.[176T>A];[176T>A]	p.[(Leu59His)];[(Leu59His)]	MCD
	CHST6	Asian	1	2	Homozygous	c.[877C>T];[877C>T]	p.[(Leu293Phe)];[(Leu293Phe)]	MCD
	CHST6	Asian	1	2	Homozygous	c.[877C>T];[877C>T]	p.[(Leu293Phe)];[(Leu293Phe)]	MCD
	CHST6	Asian	1	2	Homozygous	c.[278G>A];[278G>A]	p.[(Arg93His)];[(Arg93His)]	MCD
	CHST6	Asian	1	2	Homozygous	c.[820G>C];[820G>C]	p.[(Glu274Gln)];[(Glu274Gln)]	MCD
	CHST6	Asian	1	2	Homozygous	c.[278G>A];[278G>A]	p.[(Arg93His)];[(Arg93His)]	MCD
	CHST6	Asian	1	1,1	Compound heterozygous	c.[278G>A];[290G>C]	p.[(Arg93His)];[(Arg97Pro)]	MCD
	CHST6	Asian	1	1,1	Compound heterozygous	c.[65T>G];[172C>T]	p.[(Leu22Arg)];[(Gln58*)]	MCD
	CHST6	Asian	1	1	Heterozygous	c.[369G>A];[369=]	p.[(Trp123*)];[(Trp123=)]	MCD
12882775	CHST6	Asian	2	4	Homozygous	c.[176T>C];[176T>C]	p.[(Leu59Pro)];[(Leu59Pro)]	MCD
	CHST6	Asian	1	2	Homozygous	c.[196G>C];[196G>C]	p.[(Val66Leu)];[(Val66Leu)]	MCD
	CHST6	Asian	8	16	Homozygous	c.[632G>A];[632G>A]	p.[(Arg211Gln)];[(Arg211Gln)]	MCD
	CHST6	Asian	1	2	Homozygous	c.[696G>A];[696G>A]	p.[(Trp232*)];[(Trp232*)]	MCD
	CHST6	Asian	1	2	Homozygous	c.[803A>G];[803A>G]	p.[(Tyr268Cys)];[(Tyr268Cys)]	MCD
	CHST6	Asian	2	4	Homozygous	c.[369_375dupGGCCGTG];[369_375dupGGCCGTG]	p.[(Ser126Glyfs*98)];[(Ser126Glyfs*98)]	MCD
	CHST6	Asian	1	1,1	Compound heterozygous	c.[152C>T];[803A>G]	p.[(Ser51Leu)];[(Tyr268Cys)]	MCD
	CHST6	Asian	1	1,1	Compound heterozygous	c.[632G>A];[244C>T]	p.[(Arg211Gln)];[(Gln82*)]	MCD
	CHST6	Asian	1	1,1	Compound heterozygous	c.[803A>G];[369_375dupGGCCGTG]	p.[(Tyr268Cys)];[(Val125fs)]	MCD
	CHST6	Asian	1	2	Homozygous	c.[226G>A];[226G>A]	p.[(Val76Met)];[(Val76Met)]	MCD
19734134	CHST6	African	1	2	Homozygous	c.[65T>C];[65T>C]	p.[(Leu22Pro)];[(Leu22Pro)]	MCD
	CHST6	African	1	2	Homozygous	c.[148C>A];[148C>A]	p.[(Arg50Ser)];[(Arg50Ser)]	MCD
	CHST6	African	1	2	Homozygous	c.[663C>G];[663C>G]	p.[(Asp221Glu)];[(Asp221Glu)]	MCD
	CHST6	African	1	2	Homozygous	c.[820G>A];[820G>A]	p.[(Glu274Lys)];[(Glu274Lys)]	MCD
	CHST6	African	1	2	Homozygous	c.[606_607delCG];[606_607delCG]	p.[(Asp203Profs*18)];[(Asp203Profs*18)]	MCD
27755187	CHST6	Asian	1	2	Homozygous	deletion of ORF	p.(?)	MCD
	CHST6	Asian	1	2	Homozygous	c.[191C>T];[191C>T]	p.[(Pro64Leu)];[(Pro64Leu)]	MCD
32543930	CHST6	Caucasian	1	1,1	Compound heterozygous	c.[847G>T];[304T>G]	p.[(Glu283*)];[(Cys102Gly)]	MCD
34301210	CHST6	Caucasian	1	2	Homozygous	c.[1A>T];[1A>T]	p.[(Met1?)];[(Met1?)]	MCD
11017086	CHST6	Asian	1	2	Homozygous	deletion of ORF	p.(?)	MCD
	CHST6	Asian	1	2	Homozygous	c.[413_414dupTT];[413_414dupTT]	p.[(Pro139Phefs*243)];[(Pro139Phefs*243)]	MCD
	CHST6	Asian	1	2	Homozygous	c.[521A>G];[521A>G]	p.[(Lys174Arg)];[(Lys174Arg)]	MCD
	CHST6	Asian	1	2	Homozygous	c.[609C>A];[609C>A]	p.[(Asp203Glu)];[(Asp203Glu)]	MCD
	CHST6	Asian	1	2	Homozygous	c.[609C>A];[609C>A]	p.[(Asp203Glu)];[(Asp203Glu)]	MCD
	CHST6	Asian	1	2	Homozygous	c.[820G>A];[820G>A]	p.[(Glu274Lys)];[(Glu274Lys)]	MCD
	CHST6	Asian	1	2	Homozygous	c.[521A>G];[521A>G]	p.[(Lys174Arg)];[(Lys174Arg)]	MCD
	CHST6	Asian	1	2	Homozygous	c.[521A>G];[521A>G]	p.[(Lys174Arg)];[(Lys174Arg)]	MCD
	CHST6	Asian	1	2	Homozygous	c.[631C>T];[631C>T]	p.[(Arg211Trp)];[(Arg211Trp)]	MCD
	CHST6	Asian	1	1,1	Compound heterozygous	[c.148C>T];[replacement of 5´ region]	p.Arg50Cys	MCD
	CHST6	Asian	1	2	Homozygous	replacement of 5´ region	p.(?)	MCD
	CHST6	Asian	1	2	Homozygous	replacement of 5´ region	p.(?)	MCD
	CHST6	Asian	1	2	Homozygous	deletion of 5´ region	p.(?)	MCD
	CHST6	Asian	1	2	Homozygous	deletion of 5´ region	p.(?)	MCD
31555324	CHST6	Asian	1	2	Homozygous	c.[152C>A];[152C>A]	p.[(Ser51*)];[(Ser51*)]	MCD
	CHST6	Asian	1	1	Heterozygous	c.[164T>C];[164=]	p.[(Phe55Ser)];[(Phe55S=)]	MCD
	CHST6	Asian	2	2,2	Compound heterozygous	c.[152C>A];[1072T>C]	p.[(Phe55Ser)]; [(Tyr358His)]	MCD
	CHST6	Asian	2	2	Heterozygous	c.[398C>G];[398=]	p.[(Pro133Arg)];[(Pro133=)]	MCD
	CHST6	Asian	1	2	Homozygous	c.[445T>G];[445T>G]	p.[(Cys149Gly)];[(Cys149Gly)]	MCD
	CHST6	Asian	1	1	Heterozygous	c.[495C>A];[495=]	p.[(Cys165*)];[(Cys165=)]	MCD
	CHST6	Asian	1	2	Homozygous	c.[529C>T];[529C>T]	p.[(Arg177Cys)];[(Arg177Cys)]	MCD
	CHST6	Asian	2	4	Homozygous	c.[607G>A];[607G>A]	p.[(Asp203Asn)];[(Asp203Asn)]	MCD
	CHST6	Asian	1	1	Heterozygous	c.[613C>T];[613=]	p.[(Arg205Trp)];[(Arg205=)]	MCD
	CHST6	Asian	3	3	Heterozygous	c.[631C>G];[631=]	p.[(Arg211Gly)];[(Arg211=)]	MCD
	CHST6	Asian	2	2,2	Compound heterozygous	c.[613C>T];[631C>G]	p.[(Arg205Trp)];[(Arg211Gly)]	MCD
	CHST6	Asian	1	1,1	Compound heterozygous	c.[631C>G];[760G>T]	p.[(Arg211Gly)];[(Glu254*)]	MCD
	CHST6	Asian	1	2	Homozygous	c.[632G>A];[632G>A]	p.[(Arg211Gln)];[(Arg211Gln)]	MCD
	CHST6	Asian	2	4	Homozygous	c.[696G>A];[696G>A]	p.[(Trp232*)];[(Trp232*)]	MCD
	CHST6	Asian	1	2	Homozygous	c.[760G>T];[760G>T]	p.[(Glu254*)];[(Glu254*)]	MCD
	CHST6	Asian	1	2	Homozygous	c.[1072T>C];[1072T>C]	p.[(Tyr358His)];[(Tyr358His)]	MCD
24926691	CHST6	Caucasian	2	4,4	Compound homozygous	c.[484C>G;599T>G];[484C>G;599T>G]	p.[(Arg162Gly;Leu200Arg)];[(Arg162Gly;Leu200Arg)]	MCD
	CHST6	Caucasian	7	7,7	Compound heterozygous	c.484C>G(;)599T>G	p.(Arg162Gly)(;)(Leu200Arg)	MCD
	CHST6	Caucasian	1	1,1,1	Compound heterozygous	c.191C>T(;)484C>G(;)599T>G	p.(Pro64Leu)(;)(Arg162Gly)(;)(Leu200Arg)	MCD
	CHST6	Caucasian	2	4	Homozygous	c.[517C>T];[632G>A]	p.[(Tyr110Cys)];[(Tyr110Cys)]	MCD
	CHST6	Caucasian	2	4	Homozygous	c.[1A>T];[1A>T]	p.[(Met1Leu)];[(Met1Leu)]	MCD
	CHST6	Caucasian	5	5	Heterozygous	c.[1A>T];[1=]	p.[(Met1Leu)];[(Met1=)]	MCD
18500531	CHST6	Caucasian	1	2	Homozygous	c.[1A>T];[1A>T]	p.[(Met1Leu)];[(Met1Leu)]	MCD
	CHST6	Caucasian	1	1,1	Compound heterozygous	c.[484C>G];[599T>G]	p.[(Arg162Gly)];[(Leu200Arg)]	MCD
	CHST6	Caucasian	1	1,1	Compound heterozygous	c.[445_446delTG];[599T>G]	p.[(Cys149Glnfs*72)];[(Leu200Arg)]	MCD
	CHST6	Caucasian	1	1,1,1	Compound heterozygous	c.[517C>T];[632G>A]	p.[(Leu173Phe)];[(Arg211G)]	MCD
17846354	CHST6	Asian	1	2	Homozygous	c.[649G>A];[649G>A]	p.[(Ala217Thr)];[(Ala217Thr)]	MCD
16207214	CHST6	Asian	1	2	Homozygous	c.[6_7delGCinsAA];[6_7delGCinsAA]	p.[(Trp2*)];[(Trp2*)]	MCD
	CHST6	Asian	1	2	Homozygous	c.[16_40del25];[16_40del25]	p.[(Val6Serfs*56)];[(Val6Serfs*56)]	MCD
	CHST6	Asian	1	1	Heterozygous	c.[161C>T];[161=]	p.[(Ser54Phe)];[(Ser54=)]	MCD
	CHST6	Asian	1	1,1	Compound heterozygous	c.[166_167delGTinsAG];[500C>T]	p.[(Val56Arg)];[(Ser167Phe)]	MCD
	CHST6	Asian	1	2	Homozygous	c.[180delC];[180delC]	p.[(Phe60Leufs*10)];[(Phe60Leufs*10)]	MCD
	CHST6	Asian	1	2	Homozygous	c.[180delC];[180delC]	p.[(Phe60Leufs*10)];[(Phe60Leufs*10)]	MCD
	CHST6	Asian	1	1	Heterozygous	c.[217G>A];[217=]	p.[(Ala73Thr)];[(Ala73=)]	MCD
	CHST6	Asian	1	1	Heterozygous	c.[293_294delCCinsTG];[293_294=]	p.[(Ser98Leu)];[(Ser98=)]	MCD
	CHST6	Asian	1	2	Homozygous	c.[369G>A];[369G>A]	p.[(Trp123*)];[(Trp123*)]	MCD
	CHST6	Asian	1	2	Homozygous	c.[391T>C];[391T>C]	p.[(Ser131Pro)];[(Ser131Pro)]	MCD
	CHST6	Asian	1	2	Homozygous	c.[459C>A];[459C>A]	p.[(Cys153*)];[(Cys153*)]	MCD
	CHST6	Asian	1	2	Homozygous	c.[494_495delGCinsCT];[494_495delGCinsCT]	p.[(Cys165Ser)];[(Cys165Ser)]	MCD
	CHST6	Asian	1	2	Homozygous	c.[495C>G];[495C>G]	p.[(Cys165Trp)];[(Cys165Trp)]	MCD
	CHST6	Asian	1	2	Homozygous	c.[533T>G];[533T>G]	p.[(Phe178Cys)];[(Phe178Cys)]	MCD
	CHST6	Asian	1	1,1	Compound heterozygous	c.[545delA];[827T>C]	p.[(Gln182Argfs*199)];[(Leu276Pro)]	MCD
	CHST6	Asian	1	2	Homozygous	c.[578T>C];[578T>C]	p.[(Leu193Pro)];[(Leu193Pro)]	MCD
	CHST6	Asian	1	2	Homozygous	c.[604C>A];[604C>A]	p.[(Arg202Ser)];[(Arg202Ser)]	MCD
	CHST6	Asian	1	2	Homozygous	c.[611C>G];[611C>G]	p.[(Pro204Arg)];[(Pro204Arg)]	MCD
	CHST6	Asian	1	2	Homozygous	c.[656_657insCTG];[656_657insCTG]	p.[(Ala219_Arg220insTrp)];[(Ala219_Arg220insTrp)]	MCD
	CHST6	Asian	1	2	Homozygous	c.[656_657insCTG];[656_657insCTG]	p.[(Ala219_Arg220insTrp)];[(Ala219_Arg220insTrp)]	MCD
	CHST6	Asian	1	2	Homozygous	c.[663C>G];[663C>G]	p.[(Asp221Glu)];[(Asp221Glu)]	MCD
	CHST6	Asian	1	2	Homozygous	c.[661G>T];[661G>T]	p.[(Asp221Tyr)];[(Asp221Tyr)]	MCD
	CHST6	Asian	1	2	Homozygous	c.[814C>A];[814C>A]	p.[(Arg272Ser)];[(Arg272Ser)]	MCD
	CHST6	Asian	1	2	Homozygous	c.[1000C>T];[1000C>T]	p.[(Arg334Cys)];[(Arg334Cys)]	MCD
	CHST6	Asian	1	2	Homozygous	c.[1002_1012del11insTTG];[1002_1012del11insTTG]	p.[(His335Cysfs*27)];[(His335Cysfs*27)]	MCD
	CHST6	Asian	1	2	Homozygous	c.[1002_1012del11insTTG];[1002_1012del11insTTG]	p.[(His335Cysfs*27)];[(His335Cysfs*27)]	MCD
33987320	CHST6	Asian	1	1,1	Compound heterozygous	c.[544C>T];[631C>G]	p.[(Gln182*)];[(Arg211Gly)]	MCD
33816482	CHST6	Asian	1	1	Heterozygous	c.[418C>T];[418=]	p.[(Arg140*)];[(Arg140=)]	MCD
	CHST6	Asian	2	2	Heterozygous	c.[607G>T];[607=]	p.[(Asp203Tyr)];[(Asp203=)]	MCD
	CHST6	Asian	1	1	Heterozygous	c.[613C>T];[613=]	p.[(Arg205Trp)];[(Arg205=)]	MCD
	CHST6	Asian	1	2	Homozygous	c.[613C>T];[613C>T]	p.[(Arg205Trp)];[(Arg205Trp)]	MCD
	CHST6	Asian	1	1	Heterozygous	c.[631C>T];[631=]	p.[(Arg211Trp)];[(Arg211=)]	MCD
	CHST6	Asian	1	1	Heterozygous	c.[696G>A];[696=]	p.[(Trp232*)];[(Trp232=)]	MCD
16804774	CHST6	Caucasian	1	1	Heterozygous	c.[196G>T];[196=]	p.[(Val66Phe)];[(Val66P=)]	MCD
	CHST6	Caucasian	1	2	Homozygous	del codons 201_207	p.(?)	MCD
34826417	CHST6	Asian	1	2	Homozygous	c.[463_464delCG];[463_464delCG]	p.[(Arg155Alafs*66)];[(Arg155Alafs*66)]	MCD
	CHST6	Asian	1	1,1	Compound heterozygous	c.760G>T(;)892C>T	p.(Glu254*)(;)(Gln298*)	MCD
	CHST6	Asian	1	1,1	Compound heterozygous	c.62delTinsGA(;)62T>A	p.(Leu21Argfs*88)(;)(Leu21His)	MCD
	CHST6	Asian	1	1,1,1	Compound heterozygous	c.62delTinsGA(;)62T>A(;)1072T>C	p.(Leu21Argfs*88)(;)(Leu21His)(;)(Tyr358His)	MCD
	CHST6	Asian	1	1,1,1	Compound heterozygous	c.62delTinsGA(;)62T>A(;)382G>A	p.(Leu21Argfs*88)(;)(Leu21His)(;)(Ala128Thr)	MCD
	CHST6	Asian	1	2	Homozygous	c.[250_272del];[250_272del]	p.[(Ser84Cysfs*17)];[(Ser84Cysfs*17)]	MCD
	CHST6	Asian	1	1,1,1	Compound heterozygous	c.62delTinsGA(;)62T>A(;)760G>T	p.(Leu21Argfs*88)(;)(Leu21His)(;)(Glu254*)	MCD
	CHST6	Asian	1	1,1	Compound heterozygous	c.212A>G(;)495C>A	p.(Glu71Gly)(;)(Cys165*)	MCD
	CHST6	Asian	1	1	Heterozygous	c.[1072T>C];[1072=]	p.[(Tyr358His)];[(Tyr358=)]	MCD
	CHST6	Asian	1	2	Homozygous	c.[760G>T];[760G>T]	p.[(Glu254*)];[(Glu254*)]	MCD
	CHST6	Asian	1	1,1	Compound heterozygous	c.217G>A(;)418C>T	p.(Ala73Thr)(;)(Arg140*)	MCD
	CHST6	Asian	1	1,1	Compound heterozygous	c.211G>C(;)1000C>A	p.(Glu71Gln)(;)(Arg334Ser)	MCD
35472829	CHST6	Asian	1	2	Homozygous	c.[514G>T];[514G>T]	p.[(Val172Leu)];[(Val172Leu)]	MCD
31420327	SLC4A11	Asian	1	2	Homozygous	c.[150T>A];[150T>A]	p.[(Cys50*)];[(Cys50*)]	CHED
	SLC4A11	Asian	1	2	Homozygous	c.[334C>T];[334C>T]	p.[(Arg112*)];[(Arg112*)]	CHED
	SLC4A11	Asian	1	2	Homozygous	c.[586G>T];[586G>T]	p.[(Asp196Tyr)];[(Asp196Tyr)]	CHED
	SLC4A11	Asian	1	2	Homozygous	c.[625C>T];[625C>T]	p.[(Arg209Trp)];[(Arg209Trp)]	CHED
	SLC4A11	Asian	1	2	Homozygous	c.[638C>T];[638C>T]	p.[(Ser213Leu)];[(Ser213Leu)]	CHED
	SLC4A11	Asian	1	2	Homozygous	c.[695G>A];[695G>A]	p.[(Ser232Asn)];[(Ser232Asn)]	CHED
	SLC4A11	Asian	1	2	Homozygous	c.[1091–1G>C];[1091–1G>C]	p.[(SerProLeu)];[(SerProLeu)]	CHED
	SLC4A11	Asian	1	2,2	Compound Homozygous	c.[1217A>T;1307C>T];[1217A>T;1307C>T]	p.[(Asp406Val;Ala436Val)];[(Asp406Val;Ala436Val)]	CHED
	SLC4A11	Asian	1	2,2	Compound Homozygous	c.[1217A>T;1307C>T];[1217A>T;1307C>T]	p.[(Asp406Val;Ala436Val)];[(Asp406Val;Ala436Val)]	CHED
	SLC4A11	Asian	1	2	Homozygous	c.[1245delC];[1245delC]	p.[(Ser415Argfs*16)];[(Ser415Argfs*16)]	CHED
	SLC4A11	Asian	1	2	Homozygous	c.[1330+1G>A];[1330+1G>A]	p.[(SerProLeu)];[(SerProLeu)]	CHED
	SLC4A11	Asian	1	2	Homozygous	c.[1537+1G>C];[1537+1G>C]	p.[(SerProLeu)];[(SerProLeu)]	CHED
	SLC4A11	Asian	1	2	Homozygous	c.[1606A>T];[1606A>T]	p.[(Ser536Cys)];[(Ser536Cys)]	CHED
	SLC4A11	Asian	1	2	Homozygous	c.[2117T>A];[2117T>A]	p.[(Ile706Asn)];[(Ile706Asn)]	CHED
	SLC4A11	Asian	1	2	Homozygous	c.[2117T>A];[2117T>A]	p.[(Ile706Asn)];[(Ile706Asn)]	CHED
	SLC4A11	Asian	1	2	Homozygous	c.[2263C>T];[2263C>T]	p.[(Arg755Trp)];[(Arg755Trp)]	CHED
	SLC4A11	Asian	1	2	Homozygous	c.[2318C>T];[2318C>T]	p.[(Pro773Leu)];[(Pro773Leu)]	CHED
	SLC4A11	Asian	1	2	Homozygous	c.[2328delT];[2328delT]	p.[(Gln777Serfs*72)];[(Gln777Serfs*72)]	CHED
	SLC4A11	Asian	1	2	Homozygous	c.[2519T>C];[2519T>C]	p.[(Leu840Pro)];[(Leu840Pro)]	CHED
	SLC4A11	Asian	1	2	Homozygous	c.[2623C>T];[2623C>T]	p.[(Arg875*)];[(Arg875*)]	CHED
	SLC4A11	Asian	1	1	Heterozygous	c.[2117T>A];[2117=]	p.[(Ile706Asn)];[(Ile706=)]	FECD
25007886	SLC4A11	Asian	1	1	Heterozygous	c.[719G>C];[719=]	p.[(Trp240Ser)];[(Trp240=)]	FECD
	SLC4A11	Asian	2	2	Heterozygous	c.[1195G>A];[1195=]	p.[(Glu399Lys)];[(Glu399=)]	FECD
	SLC4A11	Asian	1	2	Homozygous	c.[1301C>T];[1301C>T]	p.[(Thr434Ile)];[(Thr434Ile)]	FECD
	SLC4A11	Asian	1	1	Heterozygous	c.[1519G>A];[1519=]	p.[(Val507Ile)];[(Val507=)]	FECD
18024964	SLC4A11	Asian	1	1	Heterozygous	c.[2126G>A];[2126=]	p.[(Gly709Glu)];[(Gly709=)]	FECD
	SLC4A11	Asian	1	1	Heterozygous	c.[2261C>T];[2261=]	p.[(Thr754Met)];[(Thr754=)]	FECD
	SLC4A11	Asian	1	1	Heterozygous	c.[99_100delTC];[99_100=]	p.[(Pro34Hisfs*17)];[(Pro34H=)]	FECD
16825429	SLC4A11	Asian	1	2	Homozygous	c.[246_247delTTinsA];[246_247delTTinsA]	p.[(Phe84Leufs*32)];[(Phe84Leufs*32)]	CHED
	SLC4A11	Asian	2	4	Homozygous	c.[478G>A];[478G>A]	p.[(Ala160Thr)];[(Ala160Thr)]	CHED
	SLC4A11	Asian	1	2	Homozygous	c.[1705_1706delTC];[1705_1706delTC]	p.[(Ser569Argfs*177)];[(Ser569Argfs*177)]	CHED
	SLC4A11	Asian	2	4	Homozygous	c.[1813C>T];[1813C>T]	p.[(Arg605*)];[(Arg605*)]	CHED
	SLC4A11	Asian	1	2	Homozygous	c.[1894G>T];[1894G>T]	p.[(Glu632*)];[(Glu632*)]	CHED
	SLC4A11	Asian	1	2	Homozygous	c.[2264G>A];[2264G>A]	p.[(Arg755Gln)];[(Arg755Gln)]	CHED
	SLC4A11	Asian	1	2	Homozygous	c.[2411G>A];[2411G>A]	p.[(Arg804His)];[(Arg804His)]	CHED
	SLC4A11	Asian	1	2	Homozygous	c.[2420delTinsGG];[2420delTinsGG]	p.[(Leu807Argfs*72)];[(Leu807Argfs*72)]	CHED
	SLC4A11	Asian	2	4	Homozygous	c.[2498C>T];[2498C>T]	p.[(Thr833Met)];[(Thr833Met)]	CHED
	SLC4A11	Asian	2	4	Homozygous	c.[2606G>A];[2606G>A]	p.[(Arg869His)];[(Arg869His)]	CHED
16767101	SLC4A11	Asian	1	2	Homozygous	c.[353_356delAGAA];[353_356delAGAA]	p.[(Lys118Thrfs*12)];[(Lys118Thrfs*12)]	CHED
	SLC4A11	Asian	3	6	Homozygous	c.[1391G>A];[1391G>A]	p.[(Gly464Asp)];[(Gly464Asp)]	CHED
	SLC4A11	Asian	1	2	Homozygous	c.[1466C>T];[1466C>T]	p.[(Ser489Leu)];[(Ser489Leu)]	CHED
	SLC4A11	Asian	1	2	Homozygous	c.[1813C>T];[1813C>T]	p.[(Arg605*)];[(Arg605*)]	CHED
	SLC4A11	Asian	1	2	Homozygous	c.[2067-16_2067-6del11ins10];[2067-16_2067-6del11ins10]	p.[(？)];[(？)]	CHED
	SLC4A11	Asian	1	2	Homozygous	c.[2264G>A];[2264G>A]	p.[(Arg755Gln)];[(Arg755Gln)]	CHED
	SLC4A11	Asian	1	2	Homozygous	c.[2264G>A];[2264G>A]	p.[(Arg755Gln)];[(Arg755Gln)]	CHED
	SLC4A11	Asian	1	2	Homozygous	c.[2605C>T];[2605C>T]	p.[(Arg869Cys)];[(Arg869Cys)]	CHED
18474783	SLC4A11	Asian	1	2	Homozygous	c.[374G>A];[374G>A]	p.[(Arg125His)];[(Arg125His)]	CHED
	SLC4A11	Asian	1	2	Homozygous	c.[473_481delGCTTCGCCAinsC];[473_481delGCTTCGCCAinsC]	p.[(Arg158Profs*4)];[(Arg158Profs*4)]	CHED
	SLC4A11	Asian	1	2	Homozygous	c.[478G>A];[478G>A]	p.[(Ala160Thr)];[(Ala160Thr)]	CHED
	SLC4A11	Asian	1	2	Homozygous	c.[654-97_777+477del698];[654-97_777+477del698]	p.[(Cys219Lysfs*49)];[(Cys219Lysfs*49)]	CHED
	SLC4A11	Asian	2	4	Homozygous	c.[806C>T];[806C>T]	p.[(Ala269Val)];[(Ala269Val)]	CHED
	SLC4A11	Asian	1	2	Homozygous	c.[1156T>C];[1156T>C]	p.[(Cys386Arg)];[(Cys386Arg)]	CHED
	SLC4A11	Asian	1	2	Homozygous	c.[2263C>T];[2263C>T]	p.[(Arg755Trp)];[(Arg755Trp)]	CHED
	SLC4A11	Asian	1	2	Homozygous	c.[2318C>T];[2318C>T]	p.[(Pro773Leu)];[(Pro773Leu)]	CHED
	SLC4A11	Asian	1	2	Homozygous	c.[2618T>C];[2618T>C]	p.[(Leu873Pro)];[(Leu873Pro)]	CHED
	SLC4A11	Asian	1	1,1	Compound heterozygous	c.[2318C>T];[2506C>T]	p.[(Pro773Leu)];[(Gln836*)]	CHED
19369245	SLC4A11	Asian	1	2	Homozygous	c.[473_480delGCTTCGCC];[473_480delGCTTCGCC]	p.[(Arg158Glnfs*4)];[(Arg158Glnfs*4)]	CHED
	SLC4A11	Asian	1	2	Homozygous	c.[1253G>A];[1253G>A]	p.[(Gly418Asp)];[(Gly418Asp)]	CHED
	SLC4A11	Asian	2	4	Homozygous	c.[2188C>T];[2188C>T]	p.[(Arg730*)];[(Arg730*)]	CHED
	SLC4A11	Asian	1	2	Homozygous	c.[996+26_996+44del19];[996+26_996+44del19]	p.[(Asnot known)];[(Asnot known)]	CHED
	SLC4A11	Asian	1	2	Homozygous	c.[1228G>C];[1228G>C]	p.[(Gly394Arg)];[(Gly394Arg)]	CHED
	SLC4A11	Asian	1	2	Homozygous	c.[2114+1G>A];[2114+1G>A]	p.[(？)];[(？)]	CHED
17397048	SLC4A11	Caucasian	1	2	Homozygous	c.[720G>A];[720G>A]	p.[(Trp240*)];[(Trp240*)]	CHED
	SLC4A11	Asian	1	2	Homozygous	c.[1156T>C];[1156T>C]	p.[(Cys386Arg)];[(Cys386Arg)]	CHED
	SLC4A11	Caucasian	1	1	Heterozygous	c.[2066+1G>A];[2066+1=]	p.[(？)];[(=)]	CHED
	SLC4A11	Asian	2	4	Homozygous	c.[2263C>T];[2263C>T]	p.[(Arg755Trp)];[(Arg755Trp)]	CHED
	SLC4A11	Asian	1	2	Homozygous	c.[2264G>A];[2264G>A]	p.[(Arg755Gln)];[(Arg755Gln)]	CHED
	SLC4A11	Caucasian	1	1,1	Compound heterozygous	c.[2398C>T];[2437-1G>A]	p.[(Gln800*)];[(splice site inactivation)]	CHED
	SLC4A11	Caucasian	1	2	Homozygous	c.[2605C>T];[2605C>T]	p.[(Arg869Cys)];[(Arg869Cys)]	CHED
	SLC4A11	Asian	1	2	Homozygous	c.[427G>A];[427G>A]	p.[(Glu143Lys)];[(Glu143Lys)]	CHED
21203343	SLC4A11	Asian	2	4	Homozygous	c.[1156T>C];[1156T>C]	p.[(Cys386Arg)];[(Cys386Arg)]	CHED
	SLC4A11	Asian	1	2	Homozygous	c.[2240+1G>A];[2240+1G>A]	p.[(？)];[(？)]	CHED
	SLC4A11	Asian	4	8	Homozygous	c.[2470G>A];[2470G>A]	p.[(Val824Met)];[(Val824Met)]	CHED
	SLC4A11	Asian	1	2	Homozygous	c.[2527_2529delCTG];[2527_2529delCTG]	p.[(Leu843del)];[(Leu843del)]	CHED
31714402	SLC4A11	Asian	1	2	Homozygous	c.[385G>A];[385G>A]	p.[(Asp129Asn)];[(Asp129Asn)]	CHED
	SLC4A11	Asian	1*	1	Heterozygous	c.[385G>A];[385=]	p.[(Asp129Asn)];[(Asp129=)]	FECD
	SLC4A11	Asian	1	2	Homozygous	c.[2498C>T];[2498C>T]	p.[(Thr833Met)];[(Thr833Met)]	CHED
	SLC4A11	Asian	1*	1	Heterozygous	c.[2498C>T];[2498=]	p.[(Thr833Met)];[(Thr833=)]	FECD
	SLC4A11	Asian	1	2	Homozygous	c.[2411G>A];[2411G>A]	p.[(Arg804His)];[(Arg804His)]	CHED
	SLC4A11	Asian	1*	1	Heterozygous	c.[2411G>A];[2411=]	p.[(Arg804His)];[(Arg804=)]	FECD
	SLC4A11	Asian	1	2	Homozygous	c.[1813C>T];[1813C>T]	p.[(Arg605*)];[(Arg605*)]	CHED
	SLC4A11	Asian	1*	1	Heterozygous	c.[1813C>T];[1813=]	p.[(Arg605*)];[(Arg605=)]	FECD
	SLC4A11	Asian	1	2	Homozygous	c.[1249G>A];[1249G>A]	p.[(Gly417Arg)];[(Gly417Arg)]	CHED
	SLC4A11	Asian	1*	1	Heterozygous	c.[1249G>A];[1249=]	p.[(Gly417Arg)];[(Gly417=)]	FECD
	SLC4A11	Asian	1	2	Homozygous	c.[2470G>A];[2470G>A]	p.[(Val824Met)];[(Val824Met)]	CHED
	SLC4A11	Asian	1*	1	Heterozygous	c.[2470G>A];[2470=]	p.[(Val824Met)];[(Val824=)]	FECD
	SLC4A11	Asian	1	2	Homozygous	c.[1466C>T];[1466C>T]	p.[(Ser489Leu)];[(Ser489Leu)]	CHED
	SLC4A11	Asian	1*	1	Heterozygous	c.[1466C>T];[1466=]	p.[(Ser489Leu)];[(Ser489=)]	FECD
	SLC4A11	Asian	1	2	Homozygous	c.[334C>T];[334C>T]	p.[(Arg112*)];[(Arg112*)]	CHED
	SLC4A11	Asian	1*	1	Heterozygous	c.[334C>T];[334=]	p.[(Arg112*)];[(Arg112=)]	FECD
20848555	SLC4A11	Caucasian	not mentioned	not mentioned	Heterozygous	c.[501G>C];[501=]	p.[(Glu167Asp)];[(Glu167=)]	FECD
	SLC4A11	Caucasian	not mentioned	not mentioned	Heterozygous	c.[845G>C];[845=]	p.[(Arg282Pro)];[(Arg282=)]	FECD
	SLC4A11	Caucasian	not mentioned	not mentioned	Heterozygous	c.[1577A>G];[1577=]	p.[(Tyr526Cys)];[(Tyr526=)]	FECD
	SLC4A11	Caucasian	not mentioned	not mentioned	Heterozygous	c.[1723G>A];[1723=]	p.[(Val575Met)];[(Val575=)]	FECD
	SLC4A11	Caucasian	not mentioned	not mentioned	Heterozygous	c.[1748G>A];[1748=]	p.[(Gly583Asp)];[(Gly583=)]	FECD
	SLC4A11	Caucasian	1	1	Heterozygous	c.[2224G>A];[2224=]	p.[(Gly742Arg)];[(Gly742=)]	FECD
	SLC4A11	Caucasian	not mentioned	not mentioned	Heterozygous	c.[2500G>A];[2500=]	p.[(Gly834Ser)];[(Gly834=)]	FECD
31555324	SLC4A11	Asian	1	2	Homozygous	c.[2027A>G];[2027A>G]	p.[(Gln676Arg)];[(Gln676Arg)]	CHED
	SLC4A11	Asian	1	1,1	Compound heterozygous	c.[1237G>A];[2195dupT]	p.[(Gly413Arg)];[(Ala733Glyfs*14)]	CHED
	SLC4A11	Asian	1	2	Homozygous	c.[2263C>T];[2263C>T]	p.[(Arg755Trp)];[(Arg755Trp)]	CHED
	SLC4A11	Asian	1	2	Homozygous	c.[2606G>A];[2606G>A]	p.[(Arg869His)];[(Arg869His)]	CHED
23922488	SLC4A11	Asian	1	2	Homozygous	c.[1831T>C];[1831T>C]	p.[(Cys611Arg)];[(Cys611Arg)]	CHED
	SLC4A11	Asian	2	4	Homozygous	c.[1249G>A];[1249G>A]	p.[(Gly417Arg)];[(Gly417Arg)]	CHED
	SLC4A11	Asian	1	2	Homozygous	c.[2170C>G];[2170C>G]	p.[(His724Asp)];[(His724Asp)]	CHED
	SLC4A11	Asian	1	2	Homozygous	c.[785C>T];[785C>T]	p.[(Thr262Ile)];[(Thr262Ile)]	CHED
	SLC4A11	Asian	1	2	Homozygous	c.[2606G>A];[2606G>A]	p.[(Arg869His)];[(Arg869His)]	CHED
30856043	SLC4A11	Caucasian	3	6	Homozygous	c.[2233_2240dupTATGACAC];[2233_2240dupTATGACAC]	p.[(Ile748Metfs*5)];[(Ile748Metfs*5)]	CDPD
27057589	SLC4A11	Caucasian	1	2	Homozygous	c.[2528T>C];[2528T>C]	p.[(Leu843Pro)];[(Leu843Pro)]	CHED
32884076	SLC4A11	Asian	5	10	Homozygous	c.[2264G>A];[2264G>A]	p.[(Arg755Gln)];[(Arg755Gln)]	Harboyan syndrome
	SLC4A11	Asian	1	1,1	Compound heterozygous	c.[2264G>A];[2127delG]	p.[(Arg755Gln)];[(Leu710Cysfs)]	Harboyan syndrome
	SLC4A11	Asian	1	2	Homozygous	c.[2263C>T];[2263C>T]	p.[(Arg755Trp)];[(Arg755Trp)]	Harboyan syndrome
24351571	SLC4A11	Asian	2	4	Homozygous	c.[1391G>A];[1391G>A]	p.[(Gly464Asp)];[(Gly464Asp)]	Harboyan syndrome
	SLC4A11	Caucasian	1	2	Homozygous	c.[397T>C];[397T>C]	p.[(Phe133Leu)];[(Phe133Leu)]	CHED
33816482	SLC4A11	Asian	1	2	Homozygous	c.[427G>A];[427G>A]	p.[(Glu143Lys)];[(Glu143Lys)]	CD
20118786	SLC4A11	Asian	1	2	Homozygous	c.[2264G>A];[2264G>A]	p.[(Arg755Gln)];[(Arg755Gln)]	CHED
	SLC4A11	Asian	1	2	Homozygous	c.[1813C>T];[1813C>T]	p.[(Arg605*)];[(Arg605*)]	CHED
	SLC4A11	Asian	1	2	Homozygous	c.[353_356delAGAA];[353_356delAGAA]	p.[(Lys118Thrfs*12)];[(Lys118Thrfs*12)]	CHED
	SLC4A11	Asian	1	2	Homozygous	c.[2605C>T];[2605C>T]	p.[(Arg869Cys)];[(Arg869Cys)]	CHED
	SLC4A11	Asian	1	2	Homozygous	IVS15-6_-16delinsGGCCGGCCGG	p.(?)	CHED
24502824	SLC4A11	Asian	1	2	Homozygous	c.[1158C>A];[1158C>A]	p.[(Cys386*)];[(Cys386*)]	CHED
	SLC4A11	Asian	1*	1	Heterozygous	c.[1158C>A];[1158=]	p.[(Cys386*)];[(Cys386=)]	FECD
18363173	SLC4A11	Asian	1	2	Homozygous	c.[812C>T];[812C>T]	p.[(Thr271Met)];[(Thr271Met)]	CHED
27609159	SLC4A11	Asian	1	1,1	Compound heterozygous	c.[1244G>A];[1156T>C]	p.[(Ser415Asn)];[(Cys386Arg)]	CHED
26619383	SLC4A11	Caucasian	1	1,1	Compound heterozygous	c.[2450delC];[2606G>A]	p.[(Pro817Argfs*32)];[(Arg869His)]	CHED
35439766	SLC4A11	Caucasian	1	2	Homozygous	c.[1735_1737delCTC];[1735_1737delCTC]	p.[(Leu579del)];[(Leu579del)]	Harboyan syndrome
31323090	SLC4A11	Caucasian	1	1,1	Compound heterozygous	c.[1216+1G>A];[2411G>A]	p.Arg804His	CHED
	SLC4A11	Caucasian	1	2	Homozygous	c.[2263C>T];[2263C>T]	p.[(Arg755Trp)];[(Arg755Trp)]	CHED
	SLC4A11	Caucasian	1	1,1	Compound heterozygous	c.[2527_2529del];[1237G>A]	p.[(Leu843del)];[(Gly413Arg)]	CHED
	SLC4A11	Caucasian	1	1,1	Compound heterozygous	c.[625C>T];[2240+5G>A]	p.[(Arg209Trp)];[(Thr747*)]	CHED
	SLC4A11	Caucasian	1	1,1	Compound heterozygous	c.[2240+1G>A];[427G>A]	p.Glu143Lys	CHED
	SLC4A11	Caucasian	1	1,1	Compound heterozygous	c.[2003T>C];[2528T>C]	p.[(Leu668Pro)];[(Leu843Pro)]	CHED
26286922	SLC4A11	Asian	2	4	Homozygous	c.[2024A>C];[2024A>C]	p.[(Glu675Ala)];[(Glu675Ala)]	CHED
33879471	SLC4A11	African	2	4	Homozygous	c.[1434_1436del];[1434_1436del]	p.[(Leu479del)];[(Leu479del)]	CHED
17667634	SLC4A11	Asian	1	1,1	Compound heterozygous	c.[695G>A];[985A>T]	p.[(Ser232Asn)];[(Arg329*)]	CHED
17262014	SLC4A11	Asian	1	2	Homozygous	c.[859_862delGAGAinsCCT];[859_862delGAGAinsCCT]	p.[(Glu287Profs*22)];[(Glu287Profs*22)]	CHED
	SLC4A11	Asian	1	2	Homozygous	c.[2017_2019delTTC];[2017_2019delTTC]	p.[(Phe673del)];[(Phe673del)]	CHED
35291925	SLC4A11	Asian	1	1,1	Compound heterozygous	c.[1237G>A];[698G>T]	p.[(Gly413Arg)];[(Arg233Leu)]	CHED
25500497	SLC4A11	Caucasian	1	2	Homozygous	c.[2188C>T];[2188C>T]	p.[(Arg730*)];[(Arg730*)]	Harboyan syndrome
25138764	SLC4A11	Asian	1	1	Heterozygous	c.[778A>G];[778=]	p.[(Lys260Glu)];[(Lys260=)]	CHED
23615275	SLC4A11	Asian	1	2	Homozygous	c.[1158C>A];[1158C>A]	p.[(Cys386*)];[(Cys386*)]	CHED
20108384	SLC4A11	Asian	1	2	Homozygous	c.[1180G>C];[1180G>C]	p.[(Gly394Arg)];[(Gly394Arg)]	CHED
17220209	SLC4A11	Caucasian	1	2	Homozygous	c.[473_480delGCTTCGCC];[473_480delGCTTCGCC]	p.[(Arg158Glnfs*4)];[(Arg158Glnfs*4)]	Harboyan syndrome
	SLC4A11	Caucasian	1	2	Homozygous	c.[1378_1381delTACGinsA];[1378_1381delTACGinsA]	p.[(Tyr460_Ala461delinsThr)];[(Tyr460_Ala461delinsThr)]	CDPD
	SLC4A11	African	1	2	Homozygous	c.[1463G>A];[1463G>A]	p.[(Arg488Lys)];[(Arg488Lys)]	CDPD
	SLC4A11	Caucasian	1	1,1	Compound heterozygous	c.[2233_2240dupTATGACAC];[2528T>C]	p.[((Ile748Metfs*5)];[(Leu843Pro)]	CDPD
	SLC4A11	Caucasian	1	1,1	Compound heterozygous	c.[2423_2454del32];[2528T>C]	p.[(Leu808Prorofs*60)];[(Leu843Pro)]	CDPD
	SLC4A11	Caucasian	1	1,1	Compound heterozygous	c.[637T>C];[2566A>G]	p.[(Ser213Pro)];[(Met856Val)]	CHED
	SLC4A11	Asian	1	2	Homozygous	c.[2470G>A];[2470G>A]	p.[(Val824Met)];[(Val824Met)]	CHED
17679935	SLC4A11	Asian	1	2	Homozygous	c.[140delA];[140delA]	p.[(Tyr47Serfs*69)];[(Tyr47Serfs*69)]	CHED
	SLC4A11	Asian	1	1	Heterozygous	c.[306delC];[306=]	p.[(Gly103Valfs*13)];[(Gly103=)]	CHED
	SLC4A11	Asian	2	4	Homozygous	c.[473_480delGCTTCGCC];[473_480delGCTTCGCC]	p.[(Arg158Glnfs*4)];[(Arg158Glnfs*4)]	CHED
	SLC4A11	Asian	2	4	Homozygous	c.[618_619delAG];[618_619delAG]	p.[(Val208Alafs*38)];[(Val208Alafs*38)]	CHED
	SLC4A11	Asian	1	1,1	Homozygous	c.[878_889del12];[878_889del12]	p.[(Glu293_Glu296del)];[(Glu293_Glu296del)]	CHED
	SLC4A11	Asian	1	2	Homozygous	c.[2390_2392delATG];[2390_2392delATG]	p.[(Asp797del)];[(Asp797del)]	CHED
	SLC4A11	Asian	1	2	Homozygous	c.[1317_1322delGCTCTAinsAGTGGGTG];[1317_1322delGCTCTAinsAGTGGGTG]	p.[(Leu440Valfs*6)];[(Leu440Valfs*6)]	CHED
	SLC4A11	Asian	1	2	Homozygous	c.[334C>T];[334C>T]	p.[(Arg112*)];[(Arg112*)]	CHED
	SLC4A11	Asian	1	1,1	Compound heterozygous	c.[334C>T];[2318C>T]	p.[(Arg112*)];[(Pro773Leu)]	CHED
	SLC4A11	Asian	1	1,1	Compound heterozygous	c.[334C>T];[1751C>A]	p.[(Arg112*)];[(Thr584Lys)]	CHED
	SLC4A11	Asian	2	4	Homozygous	c.[1813C>T];[1813C>T]	p.[(Arg605*)];[(Arg605*)]	CHED
	SLC4A11	Asian	1	1	Heterozygous	c.[1813C>T];[1813=]	p.[(Arg605*)];[(Arg605=)]	CHED
	SLC4A11	Asian	1	2	Homozygous	c.[1894G>T];[1894G>T]	p.[(Glu632*)];[(Glu632*)]	CHED
	SLC4A11	Asian	1	2	Homozygous	c.[2407C>T];[2407C>T]	p.[(Gln803*)];[(Gln803*)]	CHED
	SLC4A11	Asian	1	1,1	Compound heterozygous	c.[2264G>A];[2623C>T]	p.[(Arg755Gln)];[(Arg875*)]	CHED
	SLC4A11	Asian	2	4	Homozygous	c.[625C>T];[625C>T]	p.[(Arg209Trp)];[(Arg209Trp)]	CHED
	SLC4A11	Asian	1	2	Homozygous	c.[638C>T];[638C>T]	p.[(Ser213Leu)];[(Ser213Leu)]	CHED
	SLC4A11	Asian	1	2	Homozygous	c.[697C>T];[697C>T]	p.[(Arg233Cys)];[(Arg233Cys)]	CHED
	SLC4A11	Asian	1	2	Homozygous	c.[1253G>A];[1253G>A]	p.[(Gly418Asp)];[(Gly418Asp)]	CHED
	SLC4A11	Asian	1	1,1	Compound heterozygous	c.[1202C>A];[1418T>G]	p.[(Thr401Lys)];[(Leu473Arg)]	CHED
	SLC4A11	Asian	1	2	Homozygous	c.[1466C>T];[1466C>T]	p.[(Ser489Leu)];[(Ser489Leu)]	CHED
	SLC4A11	Asian	1	2	Homozygous	c.[1751C>A];[1751C>A]	p.[(Thr584Lys)];[(Thr584Lys)]	CHED
	SLC4A11	Asian	1	2	Homozygous	c.[2263C>T];[2263C>T]	p.[(Arg755Trp)];[(Arg755Trp)]	CHED
	SLC4A11	Asian	1	2	Homozygous	c.[2318C>T];[2318C>T]	p.[(Pro773Leu)];[(Pro773Leu)]	CHED
	SLC4A11	Asian	2	4	Homozygous	c.[2470G>A];[2470G>A]	p.[(Val824Met)];[(Val824Met)]	CHED
	SLC4A11	Asian	2	4	Homozygous	c.[2605C>T];[2605C>T]	p.[(Arg869Cys)];[(Arg869Cys)]	CHED
	SLC4A11	Asian	2	4	Homozygous	c.[996+26C_+44Cdel19];[996+26C_+44Cdel19]	p.[(？)];[(？)]	CHED
	SLC4A11	Asian	1	2	Homozygous	c.[1091-1G>C];[1091-1G>C]	p.[(？)];[(？)]	CHED
26396486	SLC4A11	Caucasian	1	2	Homozygous	c.[2528T>C];[2528T>C]	p.[(Leu843Pro)];[(Leu843Pro)]	CHED
34637099	SLC4A11	Asian	1	2	Homozygous	c.[382C>G];[382C>G]	p.[(Arg128Gly)];[(Arg128Gly)]	CHED
	SLC4A11	Asian	1	2	Homozygous	c.[2241-2A > T];[2241-2A > T]	p.[(？)];[(？)]	CHED
	SLC4A11	Asian	1	2	Homozygous	c.[1898-2A > C];[1898-2A > C]	p.[(？)];[(？)]	CHED
	SLC4A11	Asian	1	2	Homozygous	c.[2605C>T];[2605C>T]	p.[(Arg869Cys)];[(Arg869Cys)]	CHED
	SLC4A11	Asian	1	2	Homozygous	c.[2470G>A];[2470G>A]	p.[(Val824Met)];[(Val824Met)]	CHED
35672901	SLC4A11	Caucasian	1	1,1	Compound heterozygous	c.[2609T>C];[1318G>A]	p.[(Leu827Pro)];[(Gly440Arg)]	Harboyan syndrome
17935237	ZEB1	Caucasian	1	1	Heterozygous	c.[929dupA];[929=]	p.[(Cys311Valfs*25)];[(Cys311=)]	PPCD
	ZEB1	Caucasian	1	1	Heterozygous	c.[1482dupA];[1482=]	p.[(Glu495Argfs*10)];[(Glu495=)]	PPCD
	ZEB1	Caucasian	1	1	Heterozygous	c.[1569delA];[1569=]	p.[(Val526*)];[(Val526=)]	PPCD
	ZEB1	Caucasian	1	1	Heterozygous	c.[2990_2991delAG];[2990_2991=]	p.[(Glu997Alafs*7)];[(Glu997=)]	PPCD
	ZEB1	Caucasian	1	1	Heterozygous	c.[34C>T];[34=]	p.[(Gln12*)];[(Gln12=)]	PPCD
	ZEB1	Caucasian	1	1	Heterozygous	c.[640C>T];[640=]	p.[(Gln214*)];[(Gln214=)]	PPCD
	ZEB1	Caucasian	1	1	Heterozygous	c.[973C>T];[973=]	p.[(Arg325*)];[(Arg325=)]	PPCD
	ZEB1	Caucasian	1	1	Heterozygous	c.[2T>G];[2=]	p.[(?)];[(=)]	PPCD
26748743	ZEB1	Asian	1	1	Heterozygous	c.[101A>G];[101=]	p.[(Asp34Gly)];[(Asp34G=)]	FECD
23599324	ZEB1	Caucasian	1	1	Heterozygous	c.[2249C>A];[2249=]	p.[(Ser750*)];[(Ser750=)]	PPCD
	ZEB1	Caucasian	1	1	Heterozygous	c.[1576dupG];[1576=]	p.[(Val526Glyfs*3)];[(Val526=)]	PPCD
	ZEB1	Caucasian	1	1	Heterozygous	c.[1920G>T];[1920=]	p.[(Gln640His)];[(Gln640=)]	Keratoconus+FECD
23559851	ZEB1	Caucasian	1	1	Heterozygous	c.[449delG];[449del=]	p.[(Gly150Alafs*36)];[(Gly150=)]	PPCD
	ZEB1	Caucasian	1	1	Heterozygous	c.[689_690delAT];[689_690=]	p.[(His230Argfs*7)];[(His230=)]	PPCD
	ZEB1	Caucasian	1	1	Heterozygous	c.[1913_1914delCA];[1913_1914=]	p.[(Ser638Cysfs*5)];[(Ser638=)]	PPCD
	ZEB1	Caucasian	1	1	Heterozygous	c.[2650delC];[2650=]	p.[(Gln884Argfs*37)];[(Gln884=)]	PPCD
	ZEB1	Caucasian	1	1	Heterozygous	c.[3116_3117delAG];[3116_3117=]	p.[(Gln1039Glyfs)];[(Gln103=)]	PPCD
	ZEB1	Caucasian	1	1	Heterozygous	c.[1576dupG];[1576=]	p.[(Val526Glyfs*3)];[(Val526=)]	PPCD
16252232	ZEB1	Caucasian	1	1	Heterozygous	c.[2916_2917delTG];[2916_2917=]	p.[(Gly973Valfs*14)];[(Gly973=)]	PPCD
	ZEB1	Caucasian	1	1	Heterozygous	c.[1332_1335delCAAT];[1332_1335=]	p.[(Ile444Metfs*48)];[(Ile444=)]	PPCD
	ZEB1	Caucasian	1	1	Heterozygous	c.[1348C>T];[1348=]	p.[(Gln450*)];[(Gln450=)]	PPCD
	ZEB1	Caucasian	1	1	Heterozygous	c.[1576dupG];[1576dup=]	p.[(Val526Glyfs*3)];[(Val526=)]	PPCD
	ZEB1	Caucasian	1	1	Heterozygous	c.[2182G>T];[2182=]	p.[(Glu728*)];[(Glu728=)]	PPCD
19997581	ZEB1	Caucasian	1	1	Heterozygous	c.[1A>G];[1=]	p.[(?)];[(=)]	PPCD
17437275	ZEB1	Caucasian	1	1	Heterozygous	c.[2324dupA];[2324dup=]	p.[(Glu776Glyfs*44)];[(Glu776=)]	PPCD
	ZEB1	Caucasian	1	1	Heterozygous	c.[2157C>G];[2157=]	p.[(Tyr719*)];[(Tyr719=)]	PPCD
	ZEB1	Caucasian	1	1	Heterozygous	c.[1124delT ];[1124del= ]	p.[(Phe375Serfs*31)];[(Phe375=)]	PPCD
	ZEB1	Caucasian	1	1	Heterozygous	c.[1387_1390delCCTT];[1387_1390=]	p.[(Pro463Trpfs*29)];[(Pro463=)]	PPCD
29799290	ZEB1	Asian	1	1	Heterozygous	c.[2429A>C];[2429=]	p.[(Gln810Pro)];[(Gln810=)]	FECD
18172091	ZEB1	Asian	1	1	Heterozygous	c.[2087A>G];[2087=]	p.[(Asn696Ser)];[(Asn696=)]	FECD
26622166	ZEB1	Asian	1	1	Not mentioned	c.2197G>A	p.(Glu733Lys)	FECD
	ZEB1	Asian	1	1	Not mentioned	c.2453C>T	p.(Ala818Val)	FECD
	ZEB1	Asian	1	1	Not mentioned	c.2840T>A	p.(Leu947*)	FECD
	ZEB1	Asian	1	1	Not mentioned	c.2519A>C	p.(Gln840Pro)	FECD
20036349	ZEB1	Caucasian	2	2	Heterozygous	c.[2519A>C];[2519=]	p.[(Gln840Pro)];[(Gln840=)]	FECD
	ZEB1	Caucasian	2	2	Heterozygous	c.[233A>G];[233=]	p.[(Asn78Ser)];[(Asn78S=)]	FECD
	ZEB1	Caucasian	1	1	Heterozygous	c.[1945C>G];[1945=]	p.[(Pro649Ala)];[(Pro649=)]	FECD
	ZEB1	Caucasian	1	1	Heterozygous	c.[2429A>C];[2429=]	p.[(Gln810Pro)];[(Gln810=)]	FECD
	ZEB1	Caucasian	1	1	Heterozygous	c.[2714C>G];[2714=]	p.[(Ala905Gly)];[(Ala905=)]	FECD
19432861	ZEB1	Caucasian	1	1	Heterozygous	c.[672delA];[672=]	p.[(Gly225Glufs)];[(Gly225=)]	PPCD
30950897	ZEB1	Caucasian	1	1	Heterozygous	c.[2157C>G];[2157=]	p.[(Tyr719*)];[(Tyr719=)]	PPCD
28654985	ZEB1	Caucasian	1	1	Heterozygous	c.[1613delC];[1613=]	p.[(Pro538Glnfs)];[(Pro538=)]	PPCD
	ZEB1	Caucasian	1	1	Heterozygous	c.[1381delAinsGACGAT];[1381=]	p.[(Ser461Aspfs*34)];[(Ser461=)]	PPCD
24113819	ZEB1	Caucasian	1	1	Heterozygous	c.[34C>T];[34=]	p.[(Gln12*)];[(Gln12=)]	PPCD
	ZEB1	Caucasian	1	1	Heterozygous	c.[2650delC];[2650=]	p.[(Gln884Argfs*37)];[(Gln884=)]	PPCD
	ZEB1	Caucasian	1	1	Heterozygous	c.[640C>T];[640=]	p.[(Gln214*)];[(Gln214=)]	PPCD
	ZEB1	Caucasian	1	1	Heterozygous	c.[1482dupA];[1482=]	p.[(Glu495Argfs*10)];[(Glu495=)]	PPCD
	ZEB1	Caucasian	1	1	Heterozygous	c.[973C>T];[973=]	p.[(Arg325*)];[(Arg325=)]	PPCD
23807282	ZEB1	Caucasian	1	1	Not mentioned	c.2617dupA	p.(Thr873Asnfs*2)	PPCD
	ZEB1	Caucasian	1	1	Not mentioned	c.698dupA	p.(Ser234Valfs*4)	PPCD
25441224	ZEB1	Caucasian	1	1	Heterozygous	c.[1749_1750delTC];[1749_1750=]	p.[(Pro584*)];[(Pro584=)]	PPCD
	ZEB1	Caucasian	1	1	Heterozygous	c.[1717_1718delGT];[1717_1718=]	p.[(Val573Phefs*12)];[(Val573=)]	PPCD
	ZEB1	Caucasian	1	1	Heterozygous	c.[1176dupA];[1176=]	p.[(Ala393Serfs*19)];[(Ala393=)]	PPCD
	ZEB1	Caucasian	1	1	Heterozygous	c.[1100C>A];[1100=]	p.[(Ser367*)];[(Ser367=)]	PPCD
	ZEB1	Caucasian	1	1	Heterozygous	c.[1576dupG];[1576=]	p.[(Val526Glyfs*3)];[(Val526=)]	PPCD
	ZEB1	Caucasian	1	1	Heterozygous	c.[627delT];[627=]	p.[(Phe209Leufs*11)];[(Phe209=)]	PPCD
	ZEB1	Caucasian	1	1	Heterozygous	c.[685-2A>G];[685-2=]	p.[(？)];[(？=)]	PPCD
30851240	ZEB1	Caucasian	1	1	Heterozygous	c.[455delC];[455=]	p.[(Pro152Glnfs*34)];[(Pro152=)]	PPCD
	ZEB1	Caucasian	1	1	Heterozygous	c.[482-2A>G];[482-2=]	p.[(?)];[(?=)]	PPCD
	ZEB1	Caucasian	1	1	Heterozygous	c.[646G>T];[646=]	p.[(Glu216*)];[(Glu216=)]	PPCD
	ZEB1	Caucasian	1	1	Heterozygous	c.[1045G>T];[1045=]	p.[(Glu349*)];[(Glu349=)]	PPCD
	ZEB1	Caucasian	1	1	Heterozygous	c.[1501_1504delAACA];[1501_1504=]	p.[(Asn501Valfs*25)];[(Asn501=)]	PPCD
	ZEB1	Asian	1	1	Heterozygous	c.[1669C>T];[1669=]	p.[(Gln557*)];[(Gln557=)]	PPCD
	ZEB1	Asian	1	1	Heterozygous	c.[1918C>T];[1918=]	p.[(Gln640*)];[(Gln640=)]	PPCD
	ZEB1	Asian	1	1	Heterozygous	c.[2577delA];[2577=]	p.[(Val860*)];[(Val860=)]	PPCD
	ZEB1	Asian	1	1	Heterozygous	c.[2650C>T];[2650=]	p.[(Gln884*)];[(Gln884=)]	PPCD
	ZEB1	Caucasian	1	1	Heterozygous	c.[-131325_2698del336120];[[-131325_2698=]	p.[(？)];[(？=)]	PPCD
	ZEB1	Caucasian	1	1	Heterozygous	c.[689_690delAT];[689_690=]	p.[(His230Argfs*7)];[(His230=)]	PPCD
	ZEB1	Asian	1	1	Heterozygous	c.[1576dupG];[1576=]	p.[(Val526Glyfs*3)];[(Val526=)]	PPCD
33946386	ZEB1	Caucasian	1	1	Heterozygous	c.[1279C>T];[1279=]	p.[(Gln427*)];[(Gln427=)]	PPCD
26619383	ZEB1	Caucasian	1	1	Heterozygous	c.[21T>A];[21=]	p.[(Cys7*)];[(Cys7*=)]	PPCD
25408666	ZEB1	Caucasian	1	1	Heterozygous	c.[1920G>T];[1920=]	p.[(Gln640His)];[(Gln640=)]	Keratoconus+EBCD+FECD
26508574	ZEB1	Caucasian	1	1	Heterozygous	c.[-2330865_*737385del3276280];[[-2330865_*737385=]	p.[(？)];[(？=)]	PPCD
	ZEB1	Caucasian	1	1	Heterozygous	c.[8-1Mb incl];[8-1Mb=]	p.[(？)];[(？=)]	PPCD
12107443	TACSTD2	Asian	1	2	Homozygous	c.[2T>G];[2T>G]	p.[(Met1Arg)];[(Met1Arg)]	GDLD
	TACSTD2	Asian	1	2	Homozygous	c.[485_492dupCCACCGCC];[485_492dupCCACCGCC]	p.[(Gly165Profs*15)];[(Gly165Profs*15)]	GDLD
	TACSTD2	Asian	2	4	Homozygous	c.[352C>G];[352C>G]	p.[(Gln118Glu)];[(Gln118Glu)]	GDLD
	TACSTD2	Asian	1	2	Homozygous	c.[581T>A];[581T>A]	p.[(Val194Glu)];[(Val194Glu)]	GDLD
	TACSTD2	African	1	2	Homozygous	c.[355T>A];[355T>A]	p.[(Cys119Ser)];[(Cys119Ser)]	GDLD
	TACSTD2	Caucasian	1	2	Homozygous	c.[564delC];[564delC]	p.[(Lys189Serfs*82)];[(Lys189Serfs*82)]	GDLD
	TACSTD2	African	1	2	Homozygous	c.[812delA];[812delA]	p.[(Lys271Serfs*26)];[(Lys271Serfs*26)]	GDLD
	TACSTD2	African	1	2	Homozygous	c.[355T>A];[355T>A]	p.[(Cys119Ser)];[(Cys119Ser)]	GDLD
31534795	TACSTD2	African	1	2	Homozygous	c.[355T>A];[355T>A]	p.[(Cys119Ser)];[(Cys119Ser)]	GDLD
20454699	TACSTD2	Asian	1	2	Homozygous	c.[356G>A];[356G>A]	p.[(Cys119Tyr)];[(Cys119Tyr)]	GDLD
10192395	TACSTD2	Asian	16	32	Homozygous	c.[352C>T];[352C>T]	p.[(Gln118*)];[(Gln118*)]	GDLD
	TACSTD2	Asian	1	1,1	Compound heterozygous	c.[352C>T];[632delA]	p.[(Gln118*)];[(Gln211Argfs*60)]	GDLD
	TACSTD2	Asian	1	2	Homozygous	c.[632delA];[632delA]	p.[(Gln211Argfs*60)];[(Gln211Argfs*60)]	GDLD
	TACSTD2	Asian	1	2	Homozygous	c.[619C>T];[619C>T]	p.[(Gln207*)];[(Gln207*)]	GDLD
	TACSTD2	Asian	1	2	Homozygous	c.[509C>A];[509C>A]	p.[(Ser170*)];[(Ser170*)]	GDLD
11501939	TACSTD2	Asian	7	14	Homozygous	c.[352C>T];[352C>T]	p.[(Gln118*)];[(Gln118*)]	GDLD
10937555	TACSTD2	Asian	31	62	Homozygous	c.[352C>T];[352C>T]	p.[(Gln118*)];[(Gln118*)]	GDLD
	TACSTD2	Asian	1	2,2	Compound heterozygous	c.[352C>T];[632delA]	p.[(Gln118*)];[(Gln211Argfs*60)]	GDLD
	TACSTD2	Asian	1	2	Homozygous	c.[632delA];[632delA]	p.[(Gln211Argfs*60)];[(Gln211Argfs*60)]	GDLD
	TACSTD2	Asian	1	2	Homozygous	c.[619C>T];[619C>T]	p.[(Gln207*)];[(Gln207*)]	GDLD
	TACSTD2	Asian	1	2	Homozygous	c.[509C>A];[509C>A]	p.[(Ser170*)];[(Ser170*)]	GDLD
29988226	TACSTD2	Asian	1	2	Homozygous	c.[198C>A];[198C>A]	p.[(Cys66*)];[(Cys66*)]	GDLD
	TACSTD2	Asian	1	2	Homozygous	c.[249dupC];[249dupC]	p.[(Lys84Glnfs*11)];[(Lys84Glnfs*11)]	GDLD
	TACSTD2	Asian	1	2	Homozygous	c.[485_492dupCCACCGCC];[485_492dupCCACCGCC]	p.[(Gly165Profs*15)];[(Gly165Profs*15)]	GDLD
	TACSTD2	Asian	1	2	Homozygous	c.[679G>A];[679G>A]	p.[(Glu227Lys)];[(Glu227Lys)]	GDLD
	TACSTD2	Asian	1	2	Homozygous	c.[679G>A];[679G>A]	p.[(Glu227Lys)];[(Glu227Lys)]	GDLD
	TACSTD2	Asian	1	2	Homozygous	c.[797C>T];[797C>T]	p.[(Pro266Leu)];[(Pro266Leu)]	GDLD
27913443	TACSTD2	Asian	1	2	Homozygous	c.[614T>G];[614T>G]	p.[(Leu205Arg)];[(Leu205Arg)]	GDLD
27149532	TACSTD2	Caucasian	1	2	Homozygous	c.[331G>T];[331G>T]	p.[(Glu111*)];[(Glu111*)]	GDLD
27081552	TACSTD2	Asian	1	2	Homozygous	c.[79delC];[79delC]	p.[(His27Thrfs*15)];[(His27Thrfs*15)]	GDLD
17898270	TACSTD2	Asian	1	2	Homozygous	c.[198C>A];[198C>A]	p.[(Cys66*)];[(Cys66*)]	GDLD
	TACSTD2	Asian	1	2	Homozygous	c.[341T>G];[341T>G]	p.[(Phe114Cys)];[(Phe114Cys)]	GDLD
	TACSTD2	Asian	1	2	Homozygous	c.[557T>C];[557T>C]	p.[(Leu186Pro)];[(Leu186Pro)]	GDLD
	TACSTD2	Asian	10	20	Homozygous	c.[679G>A];[679G>A]	p.[(Glu227Lys)];[(Glu227Lys)]	GDLD
20806038	TACSTD2	Asian	1	2	Homozygous	c.[354G>C];[354G>C]	p.[(Gln118His)];[(Gln118His)]	GDLD
21541270	TACSTD2	Asian	2	4	Homozygous	c.[840_841ins20];[840_841ins20]	p.[(Ile281Serfs*23)];[(Ile281Serfs*23)]	GDLD
	TACSTD2	Asian	1	2	Homozygous	c.[675C>A];[675C>A]	p.[(Tyr225*)];[(Tyr225*)]	GDLD
19693293	TACSTD2	Asian	1	2	Homozygous	c.[526_576del51];[526_576del51]	p.[(Leu176_Ala192del)];[(Leu176_Ala192del)]	GDLD
11004271	TACSTD2	Asian	1	2	Homozygous	c.[352C>T];[352C>T]	p.[(Gln118*)];[(Gln118*)]	GDLD
11687514	TACSTD2	Caucasian	1	2	Homozygous	c.[522dupC];[522dupC]	p.[(Glu175Argfs*42)];[(Glu175Argfs*42)]	GDLD
17167402	TACSTD2	Asian	1	2	Homozygous	c.[653delA];[653delA]	p.[(Asp218Valfs*53)];[(Asp218Valfs*53)]	GDLD
15013888	TACSTD2	Asian	1	1,1	Compound heterozygous	c.[352C>T];[551A>G]	p.[(Gln118*)];[(Tyr184Cys)]	GDLD
17721311	TACSTD2	Asian	1	2	Homozygous	c.[557T>C];[557T>C]	p.[(Leu186Pro)];[(Leu186Pro)]	GDLD
31666974	TACSTD2	Asian	1	2	Homozygous	c.[798delG];[798delG]	p.[(Lys267Serfs*4)];[(Lys267Serfs*4)]	GDLD
15295654	TACSTD2	Asian	1	1,1	Compound heterozygous	c.[250A>T];[322T>C]	p.[(Lys84*)];[(Cys108Arg)]	GDLD
21052915	TACSTD2	Asian	4	8	Homozygous	c.[352C>T];[352C>T]	p.[(Gln118*)];[(Gln118*)]	GDLD
12614764	TACSTD2	Asian	1	2	Homozygous	c.[772_783del12insT];[772_783del12insT]	p.[(Ile258*)];[(Ile258*)]	GDLD
15183793	TACSTD2	Asian	5	10	not mentioned	c.352C>T	p.(Gln118*)	GDLD
	TACSTD2	Asian	5	10	not mentioned	other mutations of TACSTD2	p.(?)	GDLD
17653040	TACSTD2	Asian	1	2	Homozygous	c.[85dupG];[85dupG]	p.[(Ala29Glyfs*66)];[(Ala29Glyfs*66)]	GDLD
	TACSTD2	Asian	1	2	Homozygous	c.[481delC];[481delC]	p.[(Arg161Alafs*16)];[(Arg161Alafs*16)]	GDLD
27227392	TACSTD2	Caucasian	1	2	Homozygous	c.[551A>G];[551A>G]	p.[(Tyr184Cys)];[(Tyr184Cys)]	GDLD
35268494	TACSTD2	Caucasian	1	2	Homozygous	c.[185delT];[185delT]	p.[(Met62Argfs*8)];[(Met62Argfs*8)]	GDLD
12036680	TACSTD2	Asian	1	2	Homozygous	c.[352C>T];[352C>T]	p.[(Gln118*)];[(Gln118*)]	GDLD
15652848	TACSTD2	Asian	1	1,1	Compound heterozygous	c.[352C>T];[557T>C]	p.[(Gln118*)];[(Leu186Pro)]	GDLD
20505825	UBIAD1	Caucasian	1	1	Heterozygous	c.[289G>A];[289=]	p.[(Ala97Thr)];[(Ala97T=)]	SCD
	UBIAD1	Asian	1	1	Heterozygous	c.[305A>G];[305=]	p.[(Asn102Ser)];[(Asn102=)]	SCD
	UBIAD1	Caucasian	3	3	Heterozygous	c.[305A>G];[305=]	p.[(Asn102Ser)];[(Asn102=)]	SCD
	UBIAD1	Caucasian	1	1	Heterozygous	c.[305A>G];[305=]	p.[(Asn102Ser)];[(Asn102=)]	SCD
	UBIAD1	Caucasian	1	1	Heterozygous	c.[334G>A];[334=]	p.[(Asp112Asn)];[(Asp112=)]	SCD
	UBIAD1	Caucasian	1	1	Heterozygous	c.[365T>A];[365=]	p.[(Val122Glu)];[(Val122=)]	SCD
	UBIAD1	Caucasian	1	1	Heterozygous	c.[365T>G];[365=]	p.[(Val122Gly)];[(Val122=)]	SCD
	UBIAD1	Asian	1	1	Heterozygous	c.[563T>A];[563=]	p.[(Leu188His)];[(Leu188=)]	SCD
30950897	UBIAD1	Caucasian	1	1	Heterozygous	c.[569T>C];[569=]	p.[(Ile190Thr)];[(Ile190=)]	SCD
30223810	UBIAD1	Caucasian	1	1	Heterozygous	c.[527G>A];[527=]	p.[(Gly176Glu)];[(Gly176=)]	SCD
	UBIAD1	Caucasian	1	1	Heterozygous	c.[289G>A];[289=]	p.[(Ala97Thr)];[(Ala97T=)]	SCD
	UBIAD1	Asian	2	2	Heterozygous	c.[305A>G];[305=]	p.[(Asn102Ser)];[(Asn102=)]	SCD
	UBIAD1	Caucasian	1	1	Heterozygous	c.[361C>T];[361=]	p.[(Leu121Phe)];[(Leu121=)]	SCD
	UBIAD1	Caucasian	1	1	Heterozygous	c.[308C>T];[308=]	p.[(Thr103Ile)];[(Thr103=)]	SCD
30084067	UBIAD1	Caucasian	1	1	Heterozygous	c.[359C>G];[359=]	p.[(Thr120Arg)];[(Thr120=)]	SCD
	UBIAD1	Caucasian	1	1	Heterozygous	c.[334G>A];[334=]	p.[(Asp112Asn)];[(Asp112=)]	SCD
	UBIAD1	Caucasian	2	2	Heterozygous	c.[305A>G];[305=]	p.[(Asn102Ser)];[(Asn102=)]	SCD
19429578	UBIAD1	Asian	1	1	Heterozygous	c.[511T>C];[511=]	p.[(Ser171Pro)];[(Ser171=)]	SCD
23328470	UBIAD1	Asian	1	1	Heterozygous	c.[305A>G];[305=]	p.[(Asn102Ser)];[(Asn102=)]	SCD
18176953	UBIAD1	Caucasian	1	1	Heterozygous	c.[305A>G];[305=]	p.[(Asn102Ser)];[(Asn102=)]	SCD
	UBIAD1	Asian	1	1	Heterozygous	c.[305A>G];[305=]	p.[(Asn102Ser)];[(Asn102=)]	SCD
	UBIAD1	Caucasian	1	1	Heterozygous	c.[305A>G];[305=]	p.[(Asn102Ser)];[(Asn102=)]	SCD
	UBIAD1	Caucasian	2	2	Heterozygous	c.[305A>G];[305=]	p.[(Asn102Ser)];[(Asn102=)]	SCD
	UBIAD1	Caucasian	1	1	Heterozygous	c.[361C>T];[361=]	p.[(Leu121Phe)];[(Leu121=)]	SCD
	UBIAD1	Caucasian	1	1	Heterozygous	c.[361C>T];[361=]	p.[(Leu121Phe)];[(Leu121=)]	SCD
	UBIAD1	Caucasian	1	1	Heterozygous	c.[353A>G];[353=]	p.[(Asp118Gly)];[(Asp118=)]	SCD
	UBIAD1	Caucasian	1	1	Heterozygous	c.[556G>A];[556=]	p.[(Gly186Arg)];[(Gly186=)]	SCD
	UBIAD1	Caucasian	1	1	Heterozygous	c.[524C>T];[524=]	p.[(Thr175Ile)];[(Thr175=)]	SCD
	UBIAD1	Caucasian	1	1	Heterozygous	c.[511T>C];[511=]	p.[(Ser171Pro)];[(Ser171=)]	SCD
	UBIAD1	Asian	1	1	Heterozygous	c.[529G>A];[529=]	p.[(Gly177Arg)];[(Gly177=)]	SCD
	UBIAD1	Caucasian	1	1	Heterozygous	c.[529G>A];[529=]	p.[(Gly177Arg)];[(Gly177=)]	SCD
	UBIAD1	African	1	1	Heterozygous	c.[708C>G];[708=]	p.[(Asp236Glu)];[(Asp236=)]	SCD
27382485	UBIAD1	Caucasian	1	1	Heterozygous	c.[308C>T];[308=]	p.[(Thr103Ile)];[(Thr103=)]	SCD
21572737	UBIAD1	Asian	1	1	Heterozygous	c.[361C>T];[361=]	p.[(Leu121Phe)];[(Leu121=)]	SCD
20489584	UBIAD1	Caucasian	1	1	Heterozygous	c.[718G>A];[718=]	p.[(Asp240Asn)];[(Asp240=)]	SCD
22065921	UBIAD1	Asian	1	1	Heterozygous	c.[305A>G];[305=]	p.[(Asn102Ser)];[(Asn102=)]	SCD
17962451	UBIAD1	Caucasian	2	2	Heterozygous	c.[305A>G];[305=]	p.[(Asn102Ser)];[(Asn102=)]	SCD
	UBIAD1	Caucasian	1	1	Heterozygous	c.[305A>G];[305=]	p.[(Asn102Ser)];[(Asn102=)]	SCD
	UBIAD1	Caucasian	2	2	Heterozygous	c.[305A>G];[305=]	p.[(Asn102Ser)];[(Asn102=)]	SCD
	UBIAD1	Caucasian	1	1	Heterozygous	c.[529G>C];[529=]	p.[(Gly177Arg)];[(Gly177=)]	SCD
30446344	UBIAD1	Caucasian	1	1	Heterozygous	c.[316G>A];[316=]	p.[(Asp106Asn)];[(Asp106=)]	SCD
19649163	UBIAD1	Asian	1	1	Heterozygous	c.[292G>A];[292=]	p.[(Gly98Ser)];[(Gly98=)]	SCD
24608252	UBIAD1	Caucasian	1	1	Heterozygous	c.[734T>A];[734=]	p.[(Ile245Asn)];[(Ile245=)]	SCD
	UBIAD1	Caucasian	2	2	Heterozygous	c.[305A>G];[305=]	p.[(Asn102Ser)];[(Asn102=)]	SCD
29319599	UBIAD1	Asian	1	1	Heterozygous	c.[530G>A];[530=]	p.[(Gly177Glu)];[(Gly177=)]	SCD
26748743	UBIAD1	Asian	1	1	Heterozygous	c.[307A>G];[307=]	p.[(Thr103Ala)];[(Thr103=)]	SCD
	UBIAD1	Asian	1	1	Heterozygous	c.[329G>T];[329=]	p.[(Gly110Val)];[(Gly110=)]	SCD
	UBIAD1	Asian	1	1	Heterozygous	c.[361C>G];[361=]	p.[(Leu121Val)];[(Leu121=)]	SCD
	UBIAD1	Asian	1	1	Heterozygous	c.[530G>A];[530=]	p.[(Gly177Glu)];[(Gly177=)]	SCD
17668063	UBIAD1	Caucasian	1	1	Heterozygous	c.[355A>G];[355=]	p.[(Arg119Gly)];[(Arg119=)]	SCD
	UBIAD1	Caucasian	1	1	Heterozygous	c.[524C>T];[524=]	p.[(Thr175Ile)];[(Thr175=)]	SCD
	UBIAD1	Caucasian	1	1	Heterozygous	c.[695A>G];[695=]	p.[(Asn232Ser)];[(Asn232=)]	SCD
	UBIAD1	Caucasian	1	1	Heterozygous	c.[335A>G];[335=]	p.[(Asp112Gly)];[(Asp112=)]	SCD
	UBIAD1	Caucasian	1	1	Heterozygous	c.[305A>G];[305=]	p.[(Asn102Ser)];[(Asn102=)]	SCD
17960116	UBIAD1	Caucasian	1	1	Heterozygous	c.[305A>G];[305=]	p.[(Asn102Ser)];[(Asn102=)]	SCD
	UBIAD1	Caucasian	1	1	Heterozygous	c.[355A>G];[355=]	p.[(Arg119Gly)];[(Arg119=)]	SCD
	UBIAD1	Caucasian	1	1	Heterozygous	c.[361C>G];[361=]	p.[(Leu121Val)];[(Leu121=)]	SCD
19394700	UBIAD1	Asian	1	1	Heterozygous	c.[521A>G];[521=]	p.[(Tyr174Cys)];[(Tyr174=)]	SCD
	UBIAD1	Asian	1	1	Heterozygous	c.[542A>G];[542=]	p.[(Lys181Arg)];[(Lys181=)]	SCD
	UBIAD1	Asian	1	1	Heterozygous	c.[697A>C];[697=]	p.[(Asn233His)];[(Asn233=)]	SCD
23169578	UBIAD1	Caucasian	4	4	Heterozygous	c.[530G>A];[530=]	p.[(Gly177Glu)];[(Gly177=)]	SCD
	UBIAD1	Asian	1	1	Heterozygous	c.[530G>A];[530=]	p.[(Gly177Glu)];[(Gly177=)]	SCD
	UBIAD1	Asian	1	1	Heterozygous	c.[530G>A];[530=]	p.[(Gly177Glu)];[(Gly177=)]	SCD
10644419	KRT12	Caucasian	1	1	Heterozygous	c.[386T>C];[386=]	p.[(Met129Thr)];[(Met129=)]	MECD
	KRT12	Caucasian	1	1	Heterozygous	c.[404G>C];[404=]	p.[(Arg135Thr)];[(Arg135=)]	MECD
20577595	KRT12	Caucasian	1	1	Heterozygous	c.[385A>G];[385=]	p.[(Met129Val)];[(Met129=)]	MECD
10781519	KRT12	Caucasian	1	1	Heterozygous	c.[389A>C];[389=]	p.[(Gln130Pro)];[(Gln130=)]	MECD
18201524	KRT12	Asian	1	1	Heterozygous	c.[395T>A];[395=]	p.[(Leu132His)];[(Leu132=)]	MECD
22174841	KRT12	Caucasian	1	1	Heterozygous	c.[395T>C];[395=]	p.[(Leu132Pro)];[(Leu132=)]	MECD
12084738	KRT12	Caucasian	1	1	Heterozygous	c.[399T>G];[399=]	p.[(Asn133Lys)];[(Asn133=)]	MECD
9399908	KRT12	Asian	1	1	Heterozygous	c.[403A>G];[403=]	p.[(Arg135Gly)];[(Arg135=)]	MECD
	KRT12	Asian	1	1	Heterozygous	c.[404G>T];[404=]	p.[(Arg135Ile)];[(Arg135=)]	MECD
	KRT12	Asian	1	1	Heterozygous	c.[1285T>G];[1285=]	p.[(Tyr429Asp)];[(Tyr429=)]	MECD
	KRT12	Asian	1	1	Heterozygous	c.[419T>G];[419=]	p.[(Leu140Arg)];[(Leu140=)]	MECD
15148206	KRT12	Caucasian	1	1	Heterozygous	c.[405A>C];[405=]	p.[(Arg135Ser)];[(Arg135=)]	MECD
	KRT12	Caucasian	1	1	Heterozygous	c.[1222ins27];[1222=]	p.[(Leu399insIleSerAsnLeuGluAlaGlnLeuLeu)];[(Leu399=)]	MECD
9171831	KRT12	Caucasian	1	1	Heterozygous	c.[404G>C];[404=]	p.[(Arg135Thr)];[(Arg135=)]	MECD
	KRT12	Caucasian	1	1	Heterozygous	c.[427G>C];[427=]	p.[(Val143Leu)];[(Val143=)]	MECD
12543196	KRT12	Asian	1	1	Heterozygous	c.[409G>C];[409=]	p.[(Ala137Pro)];[(Ala137=)]	MECD
24099278	KRT12	Asian	1	1	Heterozygous	c.[389A>C];[389=]	p.[(Gln130Pro)];[(Gln130=)]	MECD
	KRT12	Asian	1	1	Heterozygous	c.[419T>A];[419=]	p.[(Leu140Gln)];[(Leu140=)]	MECD
18245975	KRT12	Caucasian	1	1	Heterozygous	c.[427G>T];[427=]	p.[(Val143Leu)];[(Val143=)]	MECD
10612503	KRT12	Caucasian	1	1	Heterozygous	c.[1276A>G];[1276=]	p.[(Ile426Val)];[(Ile426=)]	MECD
16227835	KRT12	Asian	1	1	Heterozygous	c.[1286A>G];[1286=]	p.[(Tyr429Cys)];[(Tyr429=)]	MECD
17653038	KRT12	Caucasian	1	1	Heterozygous	c.[1289G>C];[1289=]	p.[(Arg430Pro)];[(Arg430=)]	MECD
18661274	KRT12	Asian	1	1	Heterozygous	c.[1298T>G];[1298=]	p.[(Leu433Arg)];[(Leu433=)]	MECD
30535821	KRT12	Asian	3	3	Heterozygous	c.[394C>G];[394=]	p.[(Leu132Val)];[(Leu132=)]	MECD
16352477	KRT12	Caucasian	1	1	Heterozygous	c.[1277T>G];[1277=]	p.[(Ile426Ser)];[(Ile426=)]	MECD
	KRT12	Caucasian	1	1	Heterozygous	c.[386T>C];[386=]	p.[(Met129Thr)];[(Met129=)]	MECD
26788030	KRT12	Caucasian	1	1	Heterozygous	c.[1288_1293delCGCCGCinsAGCCCT];[1288_1293=]	p.[(Arg430_Arg431delinsSerPro)];[(Arg430=)]	MECD
32308613	KRT12	Asian	1	1	Heterozygous	c.[1273G>A];[1273=]	p.[(Glu425Lys)];[(Glu425=)]	MECD
23222558	KRT12	Caucasian	1	1	Heterozygous	c.[395T>C];[395=]	p.[(Leu132Pro)];[(Leu132=)]	MECD
15914606	COL8A2	Caucasian	1	1	Heterozygous	c.[1349T>G];[1349=]	p.[(Leu450Trp)];[(Leu450=)]	FECD
18024822	COL8A2	Caucasian	1	1	Heterozygous	c.[1349T>G];[1349=]	p.[(Leu450Trp)];[(Leu450=)]	FECD
18464802	COL8A2	Asian	8	8	Heterozygous	c.[1363_1364delCAinsGT];[1363_1364=]	p.[(Gln455Val)];[(Gln455=)]	FECD
24348007	COL8A2	African	1	1	Heterozygous	c.[464G>A];[464=]	p.[(Arg155Gln)];[(Arg155=)]	FECD
	COL8A2	African	1	1	Heterozygous	c.[464G>A];[464=]	p.[(Arg155Gln)];[(Arg155=)]	FECD
27121161	COL8A2	Asian	1	1	Heterozygous	c.[464G>A];[464=]	p.[(Arg155Gln)];[(Arg155=)]	FECD
26989952	COL8A2	Caucasian	1	1	Heterozygous	c.[1349T>G];[1349=]	p.[(Leu450Trp)];[(Leu450=)]	FECD
17471329	COL8A2	Caucasian	3	3	Heterozygous	c.[1349T>G];[1349=]	p.[(Leu450Trp)];[(Leu450=)]	FECD
16303941	COL8A2	Caucasian	1	1	Not mentioned	c.1349T>G	p.(Leu450Trp)	FECD
11689488	COL8A2	Caucasian	1	1	Heterozygous	c.[1363C>A];[1363=]	p.[(Gln455Lys)];[(Gln455=)]	FECD
	COL8A2	Caucasian	1	1	Heterozygous	c.[1363C>A];[1363=]	p.[(Gln455Lys)];[(Gln455=)]	PPCD
	COL8A2	Caucasian	3	3	Heterozygous	c.[1363C>A];[1363=]	p.[(Arg155Gln)];[(Arg155=)]	FECD
	COL8A2	Caucasian	1	1	Heterozygous	c.[911G>A];[911=]	p.[(Arg304Gln)];[(Arg304=)]	FECD
	COL8A2	Caucasian	1	1	Heterozygous	c.[1301G>A];[1301=]	p.[(Arg434His)];[(Arg434=)]	FECD
26748743	COL8A2	Asian	2	2	Heterozygous	c.[1363_1364delCAinsGT];[1363_1364=]	p.[(Gln455Val)];[(Gln455=)]	FECD
35540705	COL8A2	Caucasian	1	1	Heterozygous	c.[1349T>G];[1349=]	p.[(Leu450Trp)];[(Leu450=)]	CD
26749309	OVOL2	Caucasian	16	16	Heterozygous	c.[-370T>C];[-370=]	p.[(？)];[(？=)]	PPCD
	OVOL2	Caucasian	1	1	Heterozygous	c.[-339_361dup];[[-339_361=]	p.[(？)];[(？=)]	CHED
	OVOL2	Caucasian	1	1	Heterozygous	c.[-274T>G];[-274=]	p.[(？)];[(？=)]	PPCD
	OVOL2	Caucasian	1	1	Heterozygous	c.[-307T>C];[-307=]	p.[(？)];[(？=)]	PPCD
27355326	OVOL2	Caucasian	1	1	Heterozygous	c.[-307T>C];[-307=]	p.[(？)];[(？=)]	PPCD
28046031	OVOL2	Caucasian	1	1	Heterozygous	c.[-307T>C];[-307=]	p.[(？)];[(？=)]	PPCD
34469340	OVOL2	Caucasian	1	1	Heterozygous	c.[-61G>A];[-61=]	p.[(？)];[(？=)]	PPCD
31233731	OVOL2	Caucasian	1	1	Heterozygous	c.[-307T > C];[-307= ]	p.[(？)];[(？=)]	PPCD
15902656	PIKFYVE	Caucasian	1	1	Heterozygous	c.[2102delA];[2102=]	p.[(Asn701Thrfs*7)];[(Asn701=)]	FCD
	PIKFYVE	Caucasian	1	1	Heterozygous	c.[2116_2117delCT];[2116_2117=]	p.[(Leu706Valfs*6)];[(Leu706=)]	FCD
	PIKFYVE	Caucasian	1	1	Heterozygous	c.[2551C>T];[2551=]	p.[(Arg851*)];[(Arg851=)]	FCD
	PIKFYVE	Caucasian	1	1	Heterozygous	c.[2962C>T];[2962=]	p.[(Gln988*)];[(Gln988=)]	FCD
	PIKFYVE	Caucasian	1	1	Not mentioned	c.3619-1G>C	p.(?)	FCD
	PIKFYVE	Caucasian	1	1	Heterozygous	c.[3088G>T];[3088=]	p.[(Glu1030*)];[(Glu103=)]	FCD
	PIKFYVE	Caucasian	1	1	Heterozygous	c.[3112C>T];[3112=]	p.[(Arg1038*)];[(Arg103=)]	FCD
	PIKFYVE	Caucasian	1	1	Heterozygous	c.[3308A>G];[3308=]	p.[(Lys1103Arg)];[(Lys110=)]	FCD
22065932	PIKFYVE	Caucasian	1	1	Heterozygous	c.[3060-3063delCCTT];[3060-3063=]	p.[(Pro968Valfs23)];[(Pro968=)]	FCD
23288988	PIKFYVE	Asian	1	1	Heterozygous	c.[4166_4169delAAGT];[4166_4169=]	p.[(Glu1389Aspfs*16)];[(Glu138=)]	FCD
26396486	PIKFYVE	Caucasian	1	1	Heterozygous	c.[3150dupA];[3150=]	p.[(Asp1051Argfs*18)];[(Asp105=)]	FCD
	PIKFYVE	Caucasian	1	1	Heterozygous	c.[ (2007+1_2008-1)_(2190+1_2191-1) ex];[ (2007+1_2008-1)_(2190+1_2191-1)=]	p.[(?)];[(?=)]	FCD
31555324	COL17A1	Asian	1	2	Homozygous	c.[3554C>T];[3554C>T]	p.[(Pro1185Leu)];[(Pro1185Leu)]	FECD
25676728	COL17A1	Caucasian	4	4	Heterozygous	c.[2816C>T];[2816=]	p.[(Thr939Ile)];[(Thr939=)]	ERED
	COL17A1	Caucasian	1	1	Heterozygous	c.[3156C>T];[3156=]	p.[(=)];[(=)]	ERED
27309958	COL17A1	Caucasian	1	1	Heterozygous	c.[3156C>T];[3156=]	p.[(=)];[(=)]	ERED
26786512	COL17A1	Caucasian	4	4	Heterozygous	c.[3156C>T];[3156=]	p.[(=)];[(=)]	ERED
29708937	COL17A1	Asian	1	1	Heterozygous	c.[3156C>T];[3156=]	p.[(=)];[(=)]	ERED
33726816	GRHL2	Caucasian	Not mentioned	Not mentioned	Heterozygous	c.[223C>T];[223=]	p.[(p.Arg75*)];[(=)]	PPCD
29499165	GRHL2	Caucasian	1	1	Heterozygous	c.[20+544G>T];[20+544=]	p.[(？)];[(=)]	PPCD
	GRHL2	Caucasian	1	1	Heterozygous	c.[20+257delT];[20+257=]	p.[(？)];[(=)]	PPCD
	GRHL2	Caucasian	1	1	Heterozygous	c.[20+133delA];[20+133=]	p.[(？)];[(=)]	PPCD
	GRHL2	Caucasian	3	3	Heterozygous	c.[20+544G>T];[20+544=]	p.[(？)];[(=)]	PPCD
24094747	AGBL1	Caucasian	1	1	Heterozygous	c.[3220C>T];[3220=]	p.[(Arg1074*)];[(Arg107=)]	FECD
	AGBL1	Caucasian	2	2	Heterozygous	c.[3220C>T];[3220=]	p.[(Arg1074*)];[(Arg107=)]	FECD
	AGBL1	Caucasian	3	3	Heterozygous	c.[3107G>C ];[3107=]	p.[(Cys1036Ser)];[(Cys103=)]	FECD
31555324	AGBL1	Asian	1	1	Heterozygous	c.[2381G>A];[2381=]	p.[(Arg794His)];[(Arg794=)]	CD
	AGBL1	Asian	1	1	Heterozygous	c.[3220C>T];[3220=]	p.[(Arg1074*)];[(Arg107=)]	CD
9171831	KRT3	Caucasian	1	1	heterozygous	c.[1525G>A];[1525=]	p.[(Glu509Lys)];[(Glu509=)]	MECD
16227835	KRT3	Asian	1	1	Heterozygous	c.[1508G>C];[1508=]	p.[(Arg503Pro)];[(Arg503=)]	MECD
18806880	KRT3	Caucasian	1	1	Heterozygous	c.[1493A>T];[1493=]	p.[(Glu498Val)];[(Glu498=)]	MECD
33346999	KRT3	Caucasian	1	1	Heterozygous	c.[1492G>A ];[1492=]	p.[(Glu498Lys)];[(Glu498=)]	MECD+LCD
22870031	DCN	Asian	1	1	Heterozygous	c.[1036T>G];[1036=]	p.[(Cys346Gly)];[(Cys346=)]	CSCD
16935612	DCN	Caucasian	1	1	Heterozygous	c.[941delC];[941=]	p.[(Pro314Hisfs)];[(Pro314=)]	CSCD
21993463	DCN	Asian	1	1	Heterozygous	c.[947delG];[947=]	p.[(Gly316Aspfs)];[(Gly316=)]	CSCD
24413633	DCN	Asian	1	1	Heterozygous	c.[962delA];[962=]	p.[(Lys321Argfs)];[(Lys321=)]	CSCD
15671264	DCN	Caucasian	1	1	Heterozygous	c.[967delT];[967=]	p.[(Ser323Leufs)];[(Ser323=)]	CSCD
Notes: When it wa not mentioned in the literature, genetic group were divided based on geogarphic dystribution; 1*: the same family as the front row of the table and there is no more counting. Abbreviations: EBMD: Epithelial basement membrane dystrophy; CDB: Corneal Dystrophy of Bowman layer; LCD: Lattice Corneal Dystrophy; GCD: Granular corneal dystrophy; MCD: Macular corneal dystrophy; CHED: Co…
