# Supplementary material for: Variant Landscape of 15 Genes Involved in Corneal Dystrophies: Report of 30 Families and Comprehensive Analysis of the Literature
Source: Int J Mol Sci. 2023 Mar 6;24(5):5012. doi: 10.3390/ijms24055012 (PMC10003302; doi:10.3390/ijms24055012)
Supplement: Supplementary file 1 [file ijms-24-05012-s001.zip › ijms-2152855-Supplementary Table S3 .xlsx]

## Sheet: Sheet1
Supplementary Table S3. Misinterpreted variants of CDs in published literature.
Gene	Variants	NM_number	Chr	﻿Position	Nucleotide	Effect	REVEL	CADD	SIFT	Polyphen2	PROVEAN	Number of Reproted		Number of Current Cohort		Alleles in GnomAD	HGMD	ACMG Rank	ACMG Evidence
												Families	Alleles	Families	Alleles
TGFBI	1	NM_000358.2	5	135382062	c.337G>A	p.(Val113Ile)	0.59	22.6	D（0.005）	P（0.783）	N（-0.43）	3	3	/	/	38/280598	DM	LB	BS1+BP4
TGFBI	2	NM_000358.2	5	135382092	c.367G>C	p.(Asp123His)	0.796	28.5	D（0.001）	D（0.939）	D（-3.34）	2	2	51	51	38/280514	DM	B	BS1+BS4
TGFBI	3	NM_000358.2	5	135385251	c.895G>A	p.(Asp299Asn)	0.487	25.4	D（0.001）	P（0.874）	D（-2.98）	1	1	/	/	131/279704	DM?	LB	BS1+BP4
TGFBI	4	NM_000358.2	5	135391459	c.1501C>A	p.(Pro501Thr)	0.629	27.6	D（0.043）	D（0.999）	D（-3.67）	38	38	83	83	85/279506	DM	B	BS1+BS4
TGFBI	5	NM_000358.2	5	135391462	c.1504A>G	p.(Met502Val)	0.555	16.5	T（0.099）	B（0）	N（-0.32）	2	2	1	1	494/279598	DM	B	BS1+BS4+BP4
TGFBI	6	NM_000358.2	5	135392437	c.1631A>G	p.(Asn544Ser)	0.761	23.6	D（0.003）	B（0.281）	D（-2.97）	6	6	1	1	13/249042	DM	B	BS1+BS4
TGFBI	7	NM_000358.2	5	135398363	c.1998G>C	p.(Arg666Ser)	0.458	19.23	T（0.447）	B（0.001）	N（-0.49）	2	2	/	/	244/213564	DM	LB	BS1+BP4
COL8A2	1	NM_005202.4	1	36563981	c.1301G>A	p.(Arg434His)	0.282	20.6	T（0.554）	B（0.288）	N（0.02）	1	1	1	1	222/194554	DM?	B	BS1+BS4+BP4
COL8A2	2	NM_005202.4	1	36564818	c.464G>A	p.(Arg155Gln)	0.54	24	T（0.643）	D（0.954）	N（-1.08）	6	6	1465	1465	3735/165530	DM?	B	BS1+BS4+BP4
COL8A2	3	NM_005202.4	1	36564371	c.911G>A	p.(Arg304Gln)	0.569	16.46	T（0.569）	B（0.013）	N（-0.46）	1	1	3	3	26/241364	DM	B	BS1+BS4+BP4
AGBL1	1	NM_152336.4	15	86940603	c.2381G>A	p.(Arg794His)	0.617	26.6	NA	D（1）	NA	1	1	34	34	60/271636	DM	B	BS1+BS4
AGBL1	2	NM_152336.4	15	87217666	c.3220C>T	p.(Arg1074*)	/	36	/	/	/	4	4	1	1	486/277246	DM	B	BS1+BS4
Notes: For TGFBI in gnomAD, 75% variants had REVEL or CADD scores less than 0.629 or 25.9. For COL8A2 in gnomAD, 0.629 or 24.5. For PIKFYVE in gnomAD, 0.324 or 26.8. For AGBL1 in gnomAD, 0.276 or 25.6.. P= possibly damaging; D= damaging; B= benign; T= tolerant; N= neutral; DM= damaging mutation; NA: Not Available; B: benign; LB: likely benign; BS1= MAF is too high for disorder; BS4= Non-segregati…
