# Supplementary material for: Variant Landscape of 15 Genes Involved in Corneal Dystrophies: Report of 30 Families and Comprehensive Analysis of the Literature
Source: Int J Mol Sci. 2023 Mar 6;24(5):5012. doi: 10.3390/ijms24055012 (PMC10003302; doi:10.3390/ijms24055012)
Supplement: Supplementary file 1 [file ijms-24-05012-s001.zip › ijms-2152855-Supplementary Table S4 .xlsx]

## Sheet: Sheet1
Supplementary Table S4. Variants of CDs in published literature (exclude benign and likely benign variants).
Gene	Variants	NM_number	Chr	﻿Position	Nucleotide Change	Effect	REVEL	CADD	SIFT	Polyphen2	PROVEAN	varSEAK	BDGP	HSF	Number of Reproted		Number of Current Cohort		Alleles in GnomAD	HGMD
															Families	Alleles	Families	Alleles
TGFBI	1	NM_000358.2	5	135382615	c.535C>T	p.(Arg179*)	/	/	/	/	/	/	/	/	2	2	/	/	/	DM
TGFBI	2	NM_000358.2	5	135390544	c.1404T>A	p.(Tyr468*)	/	/	/	/	/	/	/	/	1	1	/	/	/	DM
TGFBI	3	NM_000358.2	5	135396598	c.1879delG	p.(Val627Serfs*44)	/	/	/	/	/	/	/	/	1	1	/	/	/	DM
TGFBI	4	NM_000358.2	5	135382035_135382036	c.310_311delTC	p.(Ser104Lysfs*27)	/	/	/	/	/	/	/	/	1	1	/	/	/	DM
TGFBI	5	NM_000358.2	5	135392362	c.1556delTinsGAGG	p.(Val519delinsGlyGly)	/	/	/	/	/	/	/	/	1	1	/	/	/	DM
TGFBI	6	NM_000358.2	5	135382096_135382103	c.371_378delGCACGGAGinsTC	p.(Arg124_Glu126delinsLeu)	/	/	/	/	/	/	/	/	3	3	/	/	/	DM
TGFBI	7	NM_000358.2	5	135392424_135392426	c.1618_1620delTTT	p.(Phe540del)	/	/	/	/	/	/	/	/	3	3	/	/	/	DM
TGFBI	8	NM_000358.2	5	135394814_135394816	c.1714_1716delCAC	p.(His572del)	/	/	/	/	/	/	/	/	1	1	/	/	/	DM
TGFBI	9	NM_000358.2	5	135396557_135396568	c.1838_1849del12	p.(Val613_Pro616del)	/	/	/	/	/	/	/	/	1	1	/	/	/	DM
TGFBI	10	NM_000358.2	5	135396589_135396594	c.1870_1875delGTGGTC	p.(Val624_Val625del)	/	/	/	/	/	/	/	/	1	1	/	/	/	DM
TGFBI	11	NM_000358.2	5	135396587_135396598	c.1868_1879del	p.(Gly623_His626del)	/	/	/	/	/	/	/	/	1	1	/	/	/	/
TGFBI	12	NM_000358.2	5	135396605_135396613	c.1886_1894dupCCAATGTTC	p.(Val631_Leu632insProAsnVal)	/	/	/	/	/	/	/	/	2	2	/	/	/	DM
TGFBI	13	NM_000358.2	5	135391499	c.1541G>C	p.(Arg514Pro)	0.834	32	D(0.004)	D（0.941）	D（-4.55）	/	/	/	1	1	/	/	/	DM
TGFBI	14	NM_000358.2	5	135392359	c.1553T>G	p.(Leu518Arg)	0.924	32	D(0.001)	D（1）	D（-3.55）	/	/	/	1	1	/	/	/	DM
TGFBI	15	NM_000358.2	5	135392371	c.1565T>A	p.(Ile522Asn)	0.934	32	D(0.002)	D（0.994）	D（-4.41）	/	/	/	1	1	/	/	/	DM
TGFBI	16	NM_000358.2	5	135392442	c.1636G>A	p.(Ala546Thr)	0.959	32	D(0)	D（1）	D（-3.45）	/	/	/	7	7	/	/	/	DM
TGFBI	17	NM_000358.2	5	135392446	c.1640T>C	p.(Phe547Ser)	0.973	32	D(0)	D（1）	D（-6.95）	/	/	/	1	1	/	/	/	DM
TGFBI	18	NM_000358.2	5	135383108	c.770G>C	p.(Arg257Pro)	0.784	35	D(0.01)	D（0.977）	D（-2.86）	/	/	/	1	1	/	/	/	DM
TGFBI	19	NM_000358.2	5	135391484	c.1526T>G	p.(Leu509Arg)	0.985	31	D(0)	D（0.996）	D（-5.23）	/	/	/	2	2	/	/	/	DM
TGFBI	20	NM_000358.2	5	135391484	c.1526T>C	p.(Leu509Pro)	0.965	31	D(0)	D（0.998）	D（-6.18）	/	/	/	5	5	/	/	/	DM
TGFBI	21	NM_000358.2	5	135392359	c.1553T>C	p.(Leu518Pro)	0.922	29.9	D(0.001)	D（1）	D（-4.59）	/	/	/	3	3	/	/	/	DM
TGFBI	22	NM_000358.2	5	135392386	c.1580T>G	p.(Leu527Arg)	0.974	30	D(0)	D（0.997）	D（-4.36）	/	/	/	39	42	/	/	/	DM
TGFBI	23	NM_000358.2	5	135392418	c.1612A>C	p.(Thr538Pro)	0.987	27.2	D(0.001)	D（0.985）	D（-5.14）	/	/	/	2	2	/	/	/	DM
TGFBI	24	NM_000358.2	5	135392419	c.1613C>G	p.(Thr538Arg)	0.967	26.4	D(0)	D（0.992）	D（-5.11）	/	/	/	2	2	/	/	/	DM
TGFBI	25	NM_000358.2	5	135392422	c.1616T>A	p.(Val539Asp)	0.918	28.8	D(0.001)	D（0.945）	D（-4.7）	/	/	/	1	1	/	/	/	DM
TGFBI	26	NM_000358.2	5	135392425	c.1619T>C	p.(Phe540Ser)	0.987	30	D(0)	D（1）	D（-7.39）	/	/	/	3	3	/	/	/	DM
TGFBI	27	NM_000358.2	5	135392431	c.1625C>G	p.(Pro542Arg)	0.981	29	D(0)	D（1）	D（-7.94）	/	/	/	2	2	/	/	/	DM
TGFBI	28	NM_000358.2	5	135392443	c.1637C>A	p.(Ala546Asp)	0.981	31	D(0)	D（1）	D（-5.37）	/	/	/	14	14	/	/	/	DM
TGFBI	29	NM_000358.2	5	135392446	c.1640T>G	p.(Phe547Cys)	0.991	31	D(0)	D（1）	D（-6.37）	/	/	/	1	1	/	/	/	DM
TGFBI	30	NM_000358.2	5	135392455	c.1649T>C	p.(Leu550Pro)	0.847	29.2	D(0.001)	D（0.977）	D（-5.67）	/	/	/	6	6	/	/	/	DM
TGFBI	31	NM_000358.2	5	135392479	c.1673T>G	p.(Leu558Arg)	0.976	28.7	D(0)	D（0.999）	D（-5.15）	/	/	/	1	1	/	/	/	DM
TGFBI	32	NM_000358.2	5	135392479	c.1673T>C	p.(Leu558Pro)	0.976	29	D(0.001)	D（1）	D（-6.01）	/	/	/	15	15	/	/	/	DM
TGFBI	33	NM_000358.2	5	135394794	c.1694T>A	p.(Leu565His)	0.961	29.9	D(0)	D（1）	D（-6.35）	/	/	/	6	6	/	/	/	DM
TGFBI	34	NM_000358.2	5	135394794	c.1694T>C	p.(Leu565Pro)	0.972	31	D(0.001)	D（1）	D（-6.45）	/	/	/	1	1	/	/	/	DM
TGFBI	35	NM_000358.2	5	135394806	c.1706T>G	p.(Leu569Arg)	0.977	29.9	D(0.001)	D（1）	D（-5.36）	/	/	/	1	1	/	/	/	DM
TGFBI	36	NM_000358.2	5	135394806	c.1706T>A	p.(Leu569Gln)	0.986	29.6	D(0.001)	D（1）	D（-5.22）	/	/	/	4	4	/	/	/	DM
TGFBI	37	NM_000358.2	5	135394815	c.1715A>G	p.(His572Arg)	0.993	26	D(0)	D（0.999）	D（-7.52）	/	/	/	7	7	/	/	/	DM
TGFBI	38	NM_000358.2	5	135394872	c.1772C>A	p.(Ser591Tyr)	0.843	29.1	D(0.001)	D（0.99）	D（-3.14）	/	/	/	1	1	/	/	/	DM
TGFBI	39	NM_000358.2	5	135394872	c.1772C>T	p.(Ser591Phe)	0.844	30	D(0.001)	D（0.99）	D（-3.21）	/	/	/	2	2	/	/	/	DM
TGFBI	40	NM_000358.2	5	135394881	c.1781G>T	p.(Gly594Val)	0.955	30	D(0.001)	D（1）	D（-7.84）	/	/	/	2	2	/	/	/	DM
TGFBI	41	NM_000358.2	5	135396575	c.1856T>A	p.(Met619Lys)	0.886	26	D(0)	D（0.986）	D（-4.02）	/	/	/	2	2	/	/	/	DM
TGFBI	42	NM_000358.2	5	135396577	c.1858G>C	p.(Ala620Pro)	0.955	28.1	D(0.013)	D（1）	D（-3.28）	/	/	/	1	1	/	/	/	DM
TGFBI	43	NM_000358.2	5	135396578	c.1859C>A	p.(Ala620Asp)	0.811	26.9	D(0.009)	D（1）	D（-3.49）	/	/	/	4	4	/	/	/	DM
TGFBI	44	NM_000358.2	5	135396586	c.1867G>C	p.(Gly623Arg)	0.944	26.6	D(0.001)	D（1）	D（-7.05）	/	/	/	6	6	/	/	/	DM
TGFBI	45	NM_000358.2	5	135379776	c.263A>G	p.(Tyr88Cys)	0.895	26.9	D(0)	P（0.863）	D（-6.93）	/	/	/	1	1	/	/	/	DM
TGFBI	46	NM_000358.2	5	135391472	c.1514T>A	p.(Val505Asp)	0.961	29.6	D(0.001)	P（0.813）	D（-4.65）	/	/	/	1	1	/	/	/	DM
TGFBI	47	NM_000358.2	5	135396557	c.1838T>G	p.(Val613Gly)	0.845	23.5	D(0.003)	D（0.995）	D（-4.84）	/	/	/	1	1	/	/	/	DM
TGFBI	48	NM_000358.2	5	135396583	c.1864A>C	p.(Asn622His)	0.869	24.8	D(0.001)	D（1）	D（-4.08）	/	/	/	2	2	/	/	/	DM
TGFBI	49	NM_000358.2	5	135396587	c.1868G>A	p.(Gly623Asp)	0.959	25.7	D(0.001)	D（1）	D（-6.21）	/	/	/	12	12	/	/	/	DM
TGFBI	50	NM_000358.2	5	135396593	c.1874T>A	p.(Val625Asp)	0.898	25.5	D(0)	D（0.956）	D（-5.29）	/	/	/	2	2	/	/	/	DM
TGFBI	51	NM_000358.2	5	135396596	c.1877A>C	p.(His626Pro)	0.843	23.7	D(0.001)	D（0.941）	D（-7.97）	/	/	/	4	4	/	/	/	DM
TGFBI	52	NM_000358.2	5	135382600	c.520C>G	p.(His174Asp)	0.978	27.9	D(0)	D（0.999）	D（-7.81）	/	/	/	3	3	/	/	3/248892	DM
TGFBI	53	NM_000358.2	5	135382095	c.370C>T	p.(Arg124Cys)	0.792	28.6	D(0.002)	D（0.958）	D（-2.77）	/	/	/	253	253	6	6	2/280458	DM
TGFBI	54	NM_000358.2	5	135396580	c.1861A>C	p.(Thr621Pro)	0.805	23.7	D(0.001)	D（0.999）	D（-4.45）	/	/	/	7	7	/	/	/	DM
TGFBI	55	NM_000358.2	5	135396585	c.1866T>A	p.(Asn622Lys)	0.737	22.1	D(0.001)	D（1）	D（-4.79）	/	/	/	1	1	/	/	/	DM
TGFBI	56	NM_000358.2	5	135396585	c.1866T>G	p.(Asn622Lys)	0.737	22.4	D(0.001)	D（1）	D（-4.79）	/	/	/	1	1	/	/	/	DM
TGFBI	57	NM_000358.2	5	135396596	c.1877A>G	p.(His626Arg)	0.826	23.2	D(0.004)	P（0.583）	D（-6.19）	/	/	/	59	59	1	1	/	DM
TGFBI	58	NM_000358.2	5	135396611	c.1892T>A	p.(Val631Asp)	0.774	25.6	D(0.001)	D（0.995）	D（-4.79）	/	/	/	6	6	/	/	/	DM
TGFBI	59	NM_000358.2	5	135383078	c.740T>A	p.(Ile247Asn)	0.782	25.4	D(0)	P（0.804）	D（-5.14）	/	/	/	1	1	/	/	/	DM
TGFBI	60	NM_000358.2	5	135391503	c.1545T>A	p.(Phe515Leu)	0.766	24.1	D(0.033)	P（0.829）	D（-5.37）	/	/	/	1	1	/	/	/	DM
TGFBI	61	NM_000358.2	5	135392377	c.1571C>G	p.(Ser524Cys)	0.682	27.6	D(0.005)	P（0.756）	N（-2.24）	/	/	/	1	1	/	/	/	DM
TGFBI	62	NM_000358.2	5	135392469	c.1663C>T	p.(Arg555Trp)	0.64	27.5	D(0.018)	P（0.846）	N（-1.21）	/	/	/	260	262	3	3	/	DM
TGFBI	63	NM_000358.2	5	135382096	c.371G>T	p.(Arg124Leu)	0.72	24.9	D(0.021)	P（0.854）	N（-1.77）	/	/	/	53	53	1	1	/	DM
TGFBI	64	NM_000358.2	5	135392458	c.1652C>A	p.(Pro551Gln)	0.777	24.6	D(0.011)	P（0.899）	N（-2.32）	/	/	/	4	4	/	/	/	DM?
TGFBI	65	NM_000358.2	5	135391444	c.1486C>T	p.(Arg496Trp)	0.727	32	D(0.003)	P（0.873）	D（-3.64）	/	/	/	1	1	/	/	14/248202	DM
TGFBI	66	NM_000358.2	5	135382095	c.370C>A	p.(Arg124Ser)	0.645	23.5	D(0.023)	B（0.1）	N（-1.61）	/	/	/	3	3	/	/	1/249098	DM
TGFBI	67	NM_000358.2	5	135392354	c.1548C>G	p.(Ser516Arg)	0.619	16.44	D(0.011)	B（0.062）	N（-2.25）	/	/	/	1	1	/	/	/	DM
TGFBI	68	NM_000358.2	5	135392449	c.1643G>C	p.(Arg548Pro)	0.588	20.9	D(0.03)	B（0.434）	N（-1.94）	/	/	/	1	1	/	/	/	DM
TGFBI	69	NM_000358.2	5	135392481	c.1675T>G	p.(Leu559Val)	0.636	17.16	T(0.18)	B（0.137）	N（-0.96）	/	/	/	1	1	/	/	/	DM
TGFBI	70	NM_000358.2	5	135382096	c.371G>A	p.(Arg124His)	0.766	25.5	D(0.018)	D（0.958）	N（-2.01）	/	/	/	868	896	8	8	10/249054	DM
TGFBI	71	NM_000358.2	5	135392470	c.1664G>A	p.(Arg555Gln)	0.567	23	T(0.267)	B（0.252）	N（-0.12）	/	/	/	103	103	2	2	/	DM
TGFBI	72	NM_000358.2	5	135382118	c.393G>T	p.(Glu131Asp)	0.503	22	D(0.031)	B（0.174）	N（-1.88）	/	/	/	1	1	/	/	7/248856	DM
TGFBI	73	NM_000358.2	5	135392451	c.1645G>A	p.(Ala549Thr)	0.6	25.1	D（0.019）	P（0.533）	N（-1.82）	/	/	/	1	1	1	1	131/280226	DM?
TGFBI	74	NM_000358.2	5	135396589	c.1870G>A	p.(Val624Met)	0.761	25.9	D（0.001）	D（0.992）	N（-2.15）	/	/	/	1	2	/	/	94/279486	DM
CHST6	1	NM_021615.4	16	75512688	c.1039G>T	p.(Glu347*)	/	36	/	/	/	/	/	/	3	6	/	/	/	DM
CHST6	2	NM_021615.4	16	75512736	c.991C>T	p.(Gln331*)	/	40	/	/	/	/	/	/	1	2	/	/	/	DM
CHST6	3	NM_021615.4	16	75512746	c.981dupC	p.(Asn328Glnfs*37)	/	/	/	/	/	/	/	/	2	4	/	/	/	DM
CHST6	4	NM_021615.4	16	75512802	c.925G>T	p.(Gly309*)	/	37	/	/	/	/	/	/	2	4	/	/	/	DM
CHST6	5	NM_021615.4	16	75512833	c.894dupG	p.(Leu299Alafs*7)	/	/	/	/	/	/	/	/	1	2	/	/	/	DM
CHST6	6	NM_021615.4	16	75512835	c.892C>T	p.(Gln298*)	/	36	/	/	/	/	/	/	13	18	2	2	4/250212	DM
CHST6	7	NM_021615.4	16	75512835	c.892dupC	p.(Gln298Profs*8)	/	/	/	/	/	/	/	/	1	2	/	/	/	DM
CHST6	8	NM_021615.4	16	75512880	c.847G>T	p.(Glu283*)	/	36	/	/	/	/	/	/	1	1	/	/	6/280398	DM
CHST6	9	NM_021615.4	16	75512941	c.786delC	p.(Leu264Cysfs*117)	/	/	/	/	/	/	/	/	1	1	/	/	/	DM
CHST6	10	NM_021615.4	16	75512967	c.760G>T	p.(Glu254*)	/	37	/	/	/	/	/	/	6	9	/	/	/	DM
CHST6	11	NM_021615.4	16	75512987	c.740delG	p.(Arg247Leufs*134)	/	/	/	/	/	/	/	/	1	1	/	/	/	DM
CHST6	12	NM_021615.4	16	75512997	c.730G>T	p.(Glu244*)	/	37	/	/	/	/	/	/	3	3	/	/	/	DM
CHST6	13	NM_021615.4	16	75513031	c.696G>A	p.(Trp232*)	/	37	/	/	/	/	/	/	6	9	2	2	1/237152	DM
CHST6	14	NM_021615.4	16	75513154	c.573dupC	p.(Ala192Argfs*30)	/	/	/	/	/	/	/	/	1	1	/	/	2/278684	DM
CHST6	15	NM_021615.4	16	75513182	c.545delA	p.(Gln182Argfs*199)	/	/	/	/	/	/	/	/	14	27	/	/	/	DM
CHST6	16	NM_021615.4	16	75513183	c.544C>T	p.(Gln182*)	/	38	/	/	/	/	/	/	1	1	3	3	/	DM
CHST6	17	NM_021615.4	16	75513232	c.495C>A	p.(Cys165*)	/	37	/	/	/	/	/	/	2	2	1	2	/	DM
CHST6	18	NM_021615.4	16	75513268	c.459C>A	p.(Cys153*)	/	34	/	/	/	/	/	/	3	6	/	/	/	DM
CHST6	19	NM_021615.4	16	75513309	c.418C>T	p.(Arg140*)	/	35	/	/	/	/	/	/	8	10	/	/	2/248188	DM
CHST6	20	NM_021615.4	16	75513358	c.369G>A	p.(Trp123*)	/	37	/	/	/	/	/	/	5	9	/	/	/	DM
CHST6	21	NM_021615.4	16	75513363	c.364dupC	p.(Gln122Profs*100)	/	/	/	/	/	/	/	/	1	1	/	/	/	DM
CHST6	22	NM_021615.4	16	75513437	c.290dupG	p.(Ser98Leufs*11)	/	/	/	/	/	/	/	/	2	3	/	/	/	DM
CHST6	23	NM_021615.4	16	75513483	c.244C>T	p.(Gln82*)	/	38	/	/	/	/	/	/	3	3	/	/	/	DM
CHST6	24	NM_021615.4	16	75513496	c.231G>A	p.(Trp77*)	/	38	/	/	/	/	/	/	1	1	/	/	3/248788	DM
CHST6	25	NM_021615.4	16	75513529	c.198delC	p.(Phe67Serfs*3)	/	/	/	/	/	/	/	/	8	14	/	/	/	DM
CHST6	26	NM_021615.4	16	75513547	c.180delC	p.(Phe60Leufs*10)	/	/	/	/	/	/	/	/	6	12	/	/	/	DM
CHST6	27	NM_021615.4	16	75513555	c.172C>T	p.(Gln58*)	/	39	/	/	/	/	/	/	2	3	/	/	3/248390	DM
CHST6	28	NM_021615.4	16	75513575	c.152C>A	p.(Ser51*)	/	41	/	/	/	/	/	/	4	6	/	/	/	DM
CHST6	29	NM_021615.4	16	75513584	c.143C>A	p.(Ser48*)	/	39	/	/	/	/	/	/	1	2	/	/	/	DM
CHST6	30	NM_021615.4	16	75513632	c.95C>A	p.(Ser32*)	/	33	/	/	/	/	/	/	4	4	/	/	/	DM
CHST6	31	NM_021615.4	16	75513665	c.62delTinsGA	p.(Leu21Argfs*88)	/	/	/	/	/	/	/	/	6	6	/	/	/	DM
CHST6	32	NM_021615.4	16	75513675	c.52C>T	p.(Gln18*)	/	37	/	/	/	/	/	/	4	6	/	/	/	DM
CHST6	33	NM_021615.4	16	75513676	c.51delG	p.(Gln18Argfs*52)	/	/	/	/	/	/	/	/	1	1	/	/	2/207812	DM
CHST6	34	NM_021615.4	16	.75513454_75513456	c.271_273delGCTinsA	p.(Ala91Serfs*17)	/	/	/	/	/	/	/	/	2	2	/	/	/	DM
CHST6	35	NM_021615.4	16	75512649_75512671	c.1056_1078del23	p.(Leu353Cysfs*4)	/	/	/	/	/	/	/	/	1	2	/	/	/	DM
CHST6	36	NM_021615.4	16	75512668_75512675	c.1052_1059dupGTGCGCTG	p.(Gln354Valfs*30)	/	/	/	/	/	/	/	/	1	1	/	/	/	DM
CHST6	37	NM_021615.4	16	75512715_75512725	c.1002_1012del11insTTG	p.(His335Cysfs*27)	/	/	/	/	/	/	/	/	4	8	/	/	/	DM
CHST6	38	NM_021615.4	16	75513726	c.1A>T	p.(?)	0.519	21.5	D(0)	B（0.002）	N（-0.55）	/	/	/	17	23	/	/	9/182330	DM
CHST6	39	NM_021615.4	16	75513726	c.1A>G	p.(?)	0.57	22.7	D(0)	B（0.019）	N（-0.63）	/	/	/	5	9	/	/	/	DM
CHST6	40	NM_021615.4	16	75515724	c.-26C>A	p.(?)	/	/	/	/	/	/	/	/	1	1	/	/	/	DM
CHST6	41	NM_021615.4	16	75513113_75513115	c.612_614delGCGinsAT	p.(Arg205Trpfs*176)	/	/	/	/	/	/	/	/	3	6	/	/	/	DM
CHST6	42	NM_021615.4	16	75513120_75513121	c.606_607delCG	p.(Asp203Profs*18)	/	/	/	/	/	/	/	/	1	2	/	/	/	DM
CHST6	43	NM_021615.4	16	75513263_75513264	c.463_464delCG	p.(Arg155Alafs*66)	/	/	/	/	/	/	/	/	3	4	/	/	1/31374	DM
CHST6	44	NM_021615.4	16	75513280_75513281	c.446_447dupGC	p.(Lys150Alafs*232)	/	/	/	/	/	/	/	/	1	2	/	/	/	DM
CHST6	45	NM_021615.4	16	75513313_75513314	c.413_414dupTT	p.(Pro139Phefs*243)	/	/	/	/	/	/	/	/	1	2	/	/	/	DM
CHST6	46	NM_021615.4	16	75513352_75513358	c.369_375dupGGCCGTG	p.(Ser126Glyfs*98)	/	/	/	/	/	/	/	/	4	7	/	/	/	DM
CHST6	47	NM_021615.4	16	75513455_75513477	c.250_272del	p.(Ser84Cysfs*17)	/	/	/	/	/	/	/	/	1	2	/	/	/	DM
CHST6	48	NM_021615.4	16	75513627_75513633	c.94_100delTCGTCCC	p.(Ser32Glnfs*36)	/	/	/	/	/	/	/	/	2	4	/	/	/	DM
CHST6	49	NM_021615.4	16	75513687_75513711	c.16_40del25	p.(Val6Serfs*56)	/	/	/	/	/	/	/	/	2	4	/	/	/	DM
CHST6	50	NM_021615.4	16	75513711_75513712	c.15_16delCG	p.(Val6Leufs*102)	/	/	/	/	/	/	/	/	1	2	/	/	/	DM
CHST6	51	NM_021615.4	16	75513711_75513712	c.15_16insTCTCCAGCAC	p.(Val6Serfs*106)	/	/	/	/	/	/	/	/	3	5	/	/	/	DM
CHST6	52	NM_021615.4	16	75513720_75513721	c.6_7delGCinsAA	p.(Trp2*)	/	/	/	/	/	/	/	/	2	4	/	/	/	DM
CHST6	53	NM_021615.4	16	75513668	c.59delTinsGA	p.(Phe20*)	/	/	/	/	/	/	/	/	2	2	/	/	/	/
CHST6	54	NM_021615.4	16	75513281_75513282	c.445_446delTG	p.(Cys149Glnfs*72)	/	/	/	/	/	/	/	/	1	1	/	/	1/246224	/
CHST6	55	NM_021615.4	16	/	del 40 kb 5' region	p.(?)	/	/	/	/	/	/	/	/	2	4	/	/	/	DM
CHST6	56	NM_021615.4	16	/	del codons 201_207	p.(?)	/	/	/	/	/	/	/	/	1	2	/	/	/	DM?
CHST6	57	NM_021615.4	16	/	incl. entire coding region	p.(?)	/	/	/	/	/	/	/	/	1	2	/	/	/	DM
CHST6	58	NM_021615.4	16	/	Replacement of 2.5kb region upstream of e*. 1	p.(?)	/	/	/	/	/	/	/	/	2	4	/	/	/	DM
CHST6	59	NM_021615.4	16	75513070_75513071	c.656_657insCTG	p.(Ala219_Arg220insTrp)	/	/	/	/	/	/	/	/	12	24	/	/	/	DM
CHST6	60	NM_021615.4	16	75513140_75513142	c.585_587dupACG	p.(Arg196dup)	/	/	/	/	/	/	/	/	1	2	/	/	/	DM
CHST6	61	NM_021615.4	16	75513141_75513146	c.581_586delACCTACinsGGT	p.(Asn194_Arg196delinsArgCys)	/	/	/	/	/	/	/	/	3	6	/	/	/	DM
CHST6	62	NM_021615.4	16	75513262_75513279	c.448_465del18	p.(Lys150_Arg155del)	/	/	/	/	/	/	/	/	1	2	/	/	/	DM
CHST6	63	NM_021615.4	16	75512655	c.1072T>G	p.(Tyr358Asp)	0.964	26.8	D(0)	D（1）	D（-9.64）	/	/	/	1	1	/	/	/	DM
CHST6	64	NM_021615.4	16	75512655	c.1072T>C	p.(Tyr358His)	0.962	26.5	D(0)	D（1）	D（-4.84）	/	/	/	15	17	3	3	/	DM
CHST6	65	NM_021615.4	16	75512680	c.1047C>G	p.(Cys349Trp)	0.693	19.02	D(0)	D（1）	D（-10.8）	/	/	/	1	2	/	/	/	DM
CHST6	66	NM_021615.4	16	75512681	c.1046G>A	p.(Cys349Tyr)	0.901	24.6	D(0)	D（1）	D（-10.79）	/	/	/	3	3	/	/	2/250708	DM
CHST6	67	NM_021615.4	16	75512682	c.1045T>A	p.(Cys349Ser)	0.947	25.2	D(0)	D（1）	D（-9.8）	/	/	/	2	4	/	/	/	DM
CHST6	68	NM_021615.4	16	75512727	c.1000C>T	p.(Arg334Cys)	0.897	28.4	D(0)	D（1）	D（-7.67）	/	/	/	4	11	/	/	1/250650	DM
CHST6	69	NM_021615.4	16	75512727	c.1000C>A	p.(Arg334Ser)	0.891	25.9	D(0)	D（1）	D（-5.79）	/	/	/	1	1	/	/	/	DM
CHST6	70	NM_021615.4	16	75512730	c.997T>C	p.(Trp333Arg)	0.92	31	D(0)	D（1）	D（-13.68）	/	/	/	1	2	/	/	3/250704	DM
CHST6	71	NM_021615.4	16	75512730	c.997T>G	p.(Trp333Gly)	0.948	32	D(0)	D（1）	D（-12.71）	/	/	/	1	1	2	2	/	DM?
CHST6	72	NM_021615.4	16	75512734	c.993G>T	p.(Gln331His)	0.62	24.7	D(0.002)	D（0.996）	D（-3.09）	/	/	/	1	1	/	/	1030/282110	DM?
CHST6	73	NM_021615.4	16	75512742	c.985G>C	p.(Val329Leu)	0.808	24.7	D(0.008)	D（0.982）	N（-2.18）	/	/	/	4	5	/	/	/	DM
CHST6	74	NM_021615.4	16	75512805	c.922C>T	p.(His308Tyr)	0.649	25.6	D(0.006)	D（0.988）	D（-3.82）	/	/	/	1	1	/	/	/	DM
CHST6	75	NM_021615.4	16	75512850	c.877C>T	p.(Leu293Phe)	0.831	23.1	D(0.002)	D（1）	D（-3.66）	/	/	/	3	6	/	/	/	DM
CHST6	76	NM_021615.4	16	75512900	c.827T>C	p.(Leu276Pro)	0.904	29.8	D(0.001)	D（0.992）	D（-6.11）	/	/	/	5	7	/	/	15/278210	DM
CHST6	77	NM_021615.4	16	75512907	c.820G>A	p.(Glu274Lys)	0.963	28.2	D(0)	D（1）	D（-3.95）	/	/	/	4	7	/	/	1/246124	DM
CHST6	78	NM_021615.4	16	75512912	c.815G>A	p.(Arg272His)	0.956	28.5	D(0)	D（1）	D（-4.94）	/	/	/	2	2	/	/	1/245608	DM
CHST6	79	NM_021615.4	16	75512913	c.814C>A	p.(Arg272Ser)	0.966	27.8	D(0)	D（1）	D（-5.93）	/	/	/	4	6	/	/	1/245406	DM
CHST6	80	NM_021615.4	16	75512924	c.803A>G	p.(Tyr268Cys)	0.886	31	D(0)	D（1）	D（-8.82）	/	/	/	5	6	23	26	20/275774	DM
CHST6	81	NM_021615.4	16	75512981	c.746A>G	p.(His249Arg)	0.836	25.7	T(0.076)	D（0.977）	D（-3.65）	/	/	/	1	2	/	/	/	DM
CHST6	82	NM_021615.4	16	75512981	c.746A>C	p.(His249Pro)	0.872	26.7	D(0.017)	D（0.995）	D（-5.2）	/	/	/	1	2	/	/	1/31336	DM
CHST6	83	NM_021615.4	16	75512983	c.744C>G	p.(Ser248Arg)	0.756	24.2	D(0.001)	D（0.999）	D（-3.96）	/	/	/	1	1	/	/	1/236136	DM
CHST6	84	NM_021615.4	16	75512989	c.738C>G	p.(Cys246Trp)	0.717	24.4	D(0)	D（1）	D（-9.03）	/	/	/	2	3	/	/	1/31368	DM
CHST6	85	NM_021615.4	16	75513059	c.668G>A	p.(Gly223Asp)	0.568	20.6	T(0.21)	B（0.099）	N（-1.08）	/	/	/	1	1	/	/	/	DM?
CHST6	86	NM_021615.4	16	75513064	c.663C>G	p.(Asp221Glu)	0.696	24	T(0.191)	D（0.999）	N（-1.91）	/	/	/	11	19	/	/	/	DM
CHST6	87	NM_021615.4	16	75513066	c.661G>T	p.(Asp221Tyr)	0.955	26.7	D(0)	D（1）	D（-6.43）	/	/	/	4	8	/	/	/	DM
CHST6	88	NM_021615.4	16	75513095	c.632G>A	p.(Arg211Gln)	0.908	24.4	D(0.002)	D（0.997）	D（-3.88）	/	/	/	14	23	1	2	1/240952	DM
CHST6	89	NM_021615.4	16	75513096	c.631C>G	p.(Arg211Gly)	0.963	24.9	D(0.001)	D（0.999）	D（-6.73）	/	/	/	8	8	2	2	/	DM?
CHST6	90	NM_021615.4	16	75513096	c.631C>T	p.(Arg211Trp)	0.961	26.3	D(0)	D（1）	D（-7.61）	/	/	/	9	15	/	/	1/241210	DM
CHST6	91	NM_021615.4	16	75513098	c.629C>T	p.(Ser210Phe)	0.974	25.7	D(0)	D（0.999）	D（-5.74）	/	/	/	2	3	/	/	3/241488	DM
CHST6	92	NM_021615.4	16	75513110	c.617C>T	p.(Ala206Val)	0.896	24.2	D(0.001)	D（0.999）	D（-3.82）	/	/	/	1	2	/	/	/	DM
CHST6	93	NM_021615.4	16	75513111	c.616G>A	p.(Ala206Thr)	0.854	24	D(0.001)	D（0.999）	D（-3.74）	/	/	/	1	1	/	/	2/241406	DM
CHST6	94	NM_021615.4	16	75513113	c.614G>A	p.(Arg205Gln)	0.9	24.2	D(0)	D（1）	D（-3.9）	/	/	/	4	6	/	/	2/241368	DM
CHST6	95	NM_021615.4	16	75513113	c.614G>T	p.(Arg205Leu)	0.918	24	D(0)	D（1）	D（-6.82）	/	/	/	1	2	/	/	/	DM
CHST6	96	NM_021615.4	16	75513114	c.613C>T	p.(Arg205Trp)	0.843	23.4	D(0)	D（1）	D（-7.8）	/	/	/	13	15	/	/	2/241732	DM?
CHST6	97	NM_021615.4	16	75513116	c.611C>G	p.(Pro204Arg)	0.961	25	D(0)	D（1）	D（-8.77）	/	/	/	2	4	/	/	1/31372	DM
CHST6	98	NM_021615.4	16	75513116	c.611C>A	p.(Pro204Gln)	0.967	24.9	D(0)	D（1）	D（-7.8）	/	/	/	4	7	/	/	3/273554	DM
CHST6	99	NM_021615.4	16	75513117	c.610C>T	p.(Pro204Ser)	0.943	24.7	D(0)	D（1）	D（-7.8）	/	/	/	2	3	/	/	/	DM
CHST6	100	NM_021615.4	16	75513118	c.609C>A	p.(Asp203Glu)	0.8	23.3	D(0)	D（1）	D（-3.9）	/	/	/	2	4	/	/	/	DM
CHST6	101	NM_021615.4	16	75513120	c.607G>A	p.(Asp203Asn)	0.86	24.8	D(0)	D（1）	D（-4.87）	/	/	/	4	8	/	/	1/242582	DM
CHST6	102	NM_021615.4	16	75513120	c.607G>T	p.(Asp203Tyr)	0.918	24.6	D(0)	D（1）	D（-8.77）	/	/	/	4	5	/	/	/	DM
CHST6	103	NM_021615.4	16	75513123	c.604C>T	p.(Arg202Cys)	0.965	27.2	D(0)	D（1）	D（-7.8）	/	/	/	2	4	/	/	1/243086	DM
CHST6	104	NM_021615.4	16	75513123	c.604C>A	p.(Arg202Ser)	0.975	25.4	D(0)	D（1）	D（-5.85）	/	/	/	3	6	/	/	/	DM
CHST6	105	NM_021615.4	16	75513128	c.599T>G	p.(Leu200Arg)	0.952	26.7	D(0)	D（1）	D（-5.85）	/	/	/	40	45	/	/	64/276094	DM
CHST6	106	NM_021615.4	16	75513134	c.593T>A	p.(Val198Glu)	0.953	26.8	D(0)	D（0.982）	D（-5.78）	/	/	/	1	2	/	/	/	DM
CHST6	107	NM_021615.4	16	75513149	c.578T>C	p.(Leu193Pro)	0.915	25.7	D(0)	D（1）	D（-6.76）	/	/	/	2	4	/	/	/	DM
CHST6	108	NM_021615.4	16	75513170	c.557C>G	p.(Pro186Arg)	0.888	26.1	D(0.001)	D（0.96）	D（-6.82）	/	/	/	2	3	/	/	7/279844	DM
CHST6	109	NM_021615.4	16	75513194	c.533T>G	p.(Phe178Cys)	0.937	29.7	D(0.002)	D（0.996）	D（-4.47）	/	/	/	2	4	/	/	/	DM
CHST6	110	NM_021615.4	16	75513197	c.530G>A	p.(Arg177His)	0.851	27.9	D(0)	D（1）	D（-4.87）	/	/	/	1	1	/	/	/	DM
CHST6	111	NM_021615.4	16	75513198	c.529C>T	p.(Arg177Cys)	0.892	30	D(0)	D（1）	D（-7.8）	/	/	/	4	6	/	/	6/249086	DM
CHST6	112	NM_021615.4	16	75513198	c.529C>G	p.(Arg177Gly)	0.944	27.3	D(0)	D（1）	D（-6.82）	/	/	/	1	1	/	/	/	DM
CHST6	113	NM_021615.4	16	75513201	c.526G>A	p.(Val176Met)	0.906	25.6	D(0.001)	D（0.999）	D（-2.79）	/	/	/	4	7	/	/	/	DM
CHST6	114	NM_021615.4	16	75513206	c.521A>G	p.(Lys174Arg)	0.911	27.2	D(0)	D（1）	D（-2.92）	/	/	/	4	7	/	/	/	DM
CHST6	115	NM_021615.4	16	75513206	c.521A>T	p.(Lys174Met)	0.951	28.3	D(0)	D（1）	D（-5.85）	/	/	/	1	2	/	/	/	DM
CHST6	116	NM_021615.4	16	75513207	c.520A>C	p.(Lys174Gln)	0.927	26.8	D(0)	D（1）	D（-3.9）	/	/	/	1	1	/	/	/	DM
CHST6	117	NM_021615.4	16	75513209	c.518T>C	p.(Leu173Pro)	0.893	27.8	D(0.001)	D（0.969）	D（-5.55）	/	/	/	1	2	/	/	4/249168	DM?
CHST6	118	NM_021615.4	16	75513210	c.517C>T	p.(Leu173Phe)	0.752	24.5	D(0.005)	P（0.853）	D（-2.73）	/	/	/	1	1	/	/	1/248986	DM
CHST6	119	NM_021615.4	16	75513227	c.500C>T	p.(Ser167Phe)	0.631	22.7	T(0.11)	B（0.12）	D（-3.6）	/	/	/	2	3	/	/	24/279336	DM
CHST6	120	NM_021615.4	16	75513230	c.497G>C	p.(Arg166Pro)	0.683	25.6	D(0.019)	P（0.793）	D（-4.01）	/	/	/	3	4	/	/	/	DM
CHST6	121	NM_021615.4	16	75513232	c.495C>G	p.(Cys165Trp)	0.908	25.3	D(0)	D（1）	D（-10.72）	/	/	/	2	4	/	/	/	DM
CHST6	122	NM_021615.4	16	75513233	c.494G>C	p.(Cys165Ser)	0.965	25.4	D(0)	D（1）	D（-9.75）	/	/	/	1	2	/	/	/	DM
CHST6	123	NM_021615.4	16	75513233	c.494G>A	p.(Cys165Tyr)	0.98	25.8	D(0)	D（1）	D（-10.72）	/	/	/	2	2	/	/	/	DM
CHST6	124	NM_021615.4	16	75513272	c.455T>C	p.(Leu152Pro)	0.737	23.2	T(0.104)	P（0.905）	N（-2.48）	/	/	/	1	2	/	/	/	DM
CHST6	125	NM_021615.4	16	75513281	c.446G>A	p.(Cys149Tyr)	0.911	24.3	D(0)	D（1）	D（-9.64）	/	/	/	1	1	/	/	/	DM
CHST6	126	NM_021615.4	16	75513282	c.445T>G	p.(Cys149Gly)	0.901	25.1	D(0)	D（1）	D（-10.23）	/	/	/	2	3	/	/	/	DM?
CHST6	127	NM_021615.4	16	75513295	c.432C>A	p.(Ser144Arg)	0.65	20.8	T(0.082)	P（0.821）	N（-2.11）	/	/	/	1	1	/	/	/	DM
CHST6	128	NM_021615.4	16	75513297	c.430A>C	p.(Ser144Arg)	0.737	22.7	T(0.082)	P（0.821）	N（-2.11）	/	/	/	1	2	/	/	/	DM
CHST6	129	NM_021615.4	16	75513321	c.406A>G	p.(Ser136Gly)	0.548	13.98	T(0.587)	B（0.013）	N（-1.57）	/	/	/	1	2	/	/	/	DM
CHST6	130	NM_021615.4	16	75513326	c.401C>A	p.(Ala134Asp)	0.818	24	D(0.003)	D（0.968）	D（-4.22）	/	/	/	1	1	/	/	1/248274	DM?
CHST6	131	NM_021615.4	16	75513329	c.398C>G	p.(Pro133Arg)	0.793	25.4	D(0)	D（1）	D（-8.47）	/	/	/	2	2	/	/	/	DM
CHST6	132	NM_021615.4	16	75513332	c.395C>T	p.(Pro132Leu)	0.852	25.8	D(0.004)	D（0.943）	D（-4.69）	/	/	/	1	1	/	/	/	DM
CHST6	133	NM_021615.4	16	75513335	c.392C>T	p.(Ser131Leu)	0.898	27.8	D(0.002)	D（0.986）	D（-5.23）	/	/	/	3	4	/	/	11/279496	DM
CHST6	134	NM_021615.4	16	75513336	c.391T>C	p.(Ser131Pro)	0.938	27.1	D(0.003)	D（0.998）	D（-4.43）	/	/	/	3	5	/	/	/	DM
CHST6	135	NM_021615.4	16	75513344	c.383C>T	p.(Ala128Val)	0.83	27.1	T(0.185)	D（0.998）	N（-1.97）	/	/	/	15	23	/	/	/	DM
CHST6	136	NM_021615.4	16	75513345	c.382G>A	p.(Ala128Thr)	0.826	25.8	D(0.003)	D（0.999）	D（-2.7）	/	/	/	3	4	/	/	/	DM
CHST6	137	NM_021615.4	16	75513348	c.379C>T	p.(Arg127Cys)	0.935	29.1	D(0)	D（1）	D（-6.87）	/	/	/	5	10	/	/	/	DM
CHST6	138	NM_021615.4	16	75513362	c.365A>C	p.(Gln122Pro)	0.857	25.8	T(0.162)	P（0.653）	D（-3.29）	/	/	/	2	3	/	/	1/248808	DM
CHST6	139	NM_021615.4	16	75513364	c.363C>G	p.(Phe121Leu)	0.852	25.6	D(0.006)	D（0.996）	D（-5.39）	/	/	/	2	3	/	/	/	DM
CHST6	140	NM_021615.4	16	75513365	c.362T>C	p.(Phe121Ser)	0.921	31	D(0.003)	D（0.998）	D（-6.28）	/	/	/	1	2	/	/	/	DM
CHST6	141	NM_021615.4	16	75513374	c.353C>T	p.(Ser118Phe)	0.903	27.7	D(0)	D（0.999）	D（-4.76）	/	/	/	2	2	/	/	/	DM
CHST6	142	NM_021615.4	16	75513387	c.340C>T	p.(Arg114Cys)	0.626	26	T(0.059)	P（0.697）	N（-1.89）	/	/	/	1	2	/	/	9/249004	DM
CHST6	143	NM_021615.4	16	75513398	c.329A>G	p.(Tyr110Cys)	0.885	28.2	D(0)	D（0.999）	D（-7.92）	/	/	/	5	9	1	1	1/249482	DM
CHST6	144	NM_021615.4	16	75513407	c.320T>C	p.(Phe107Ser)	0.829	29.4	D(0.001)	D（0.988）	D（-5.71）	/	/	/	7	13	/	/	7/249560	DM
CHST6	145	NM_021615.4	16	75513417	c.310A>G	p.(Met104Val)	0.674	21.8	T(0.104)	B（0.377）	N（-2.27）	/	/	/	1	2	/	/	/	DM
CHST6	146	NM_021615.4	16	75513422	c.305G>A	p.(Cys102Tyr)	0.926	25.1	D(0.001)	D（0.998）	D（-9.98）	/	/	/	2	4	/	/	/	DM
CHST6	147	NM_021615.4	16	75513423	c.304T>G	p.(Cys102Gly)	0.864	25.8	D(0.005)	D（0.996）	D（-10.97）	/	/	/	6	7	/	/	3/280922	DM
CHST6	148	NM_021615.4	16	75513437	c.290G>C	p.(Arg97Pro)	0.818	24.9	D(0.003)	D（0.999）	D（-5.04）	/	/	/	2	2	/	/	/	DM
CHST6	149	NM_021615.4	16	75513438	c.289C>T	p.(Arg97Cys)	0.87	26.4	D(0.001)	D（1）	D（-5.76）	/	/	/	1	1	/	/	1/249328	DM
CHST6	150	NM_021615.4	16	75513449	c.278G>A	p.(Arg93His)	0.83	24.6	D(0)	D（1）	D（-4.75）	/	/	/	4	6	/	/	/	DM
CHST6	151	NM_021615.4	16	75513450	c.277C>A	p.(Arg93Ser)	0.745	23.6	D(0)	D（1）	D（-5.7）	/	/	/	2	2	/	/	1/249296	DM
CHST6	152	NM_021615.4	16	75513453	c.274G>C	p.(Val92Leu)	0.739	22.1	D(0.032)	P（0.597）	N（-1.74）	/	/	/	1	1	/	/	1/249334	DM
CHST6	153	NM_021615.4	16	75513465	c.262C>G	p.(Leu88Val)	0.624	23.9	D(0.002)	D（0.986）	N（-2.44）	/	/	/	1	1	/	/	1/249252	DM
CHST6	154	NM_021615.4	16	75513496	c.231G>C	p.(Trp77Cys)	0.899	26.4	D(0)	D（1）	D（-10.95）	/	/	/	1	1	/	/	1/31384	DM
CHST6	155	NM_021615.4	16	75513501	c.226G>A	p.(Val76Met)	0.894	24.6	D(0.001)	D（0.997）	N（-2.45）	/	/	/	1	2	/	/	/	DM
CHST6	156	NM_021615.4	16	75513510	c.217G>C	p.(Ala73Pro)	0.759	23.3	D(0.007)	D（0.985）	D（-3.45）	/	/	/	1	1	/	/	/	DM
CHST6	157	NM_021615.4	16	75513510	c.217G>A	p.(Ala73Thr)	0.677	23.2	D(0.005)	P（0.901）	N（-2.36）	/	/	/	3	4	/	/	/	DM
CHST6	158	NM_021615.4	16	75513513	c.214C>T	p.(Pro72Ser)	0.972	24.6	D(0)	D（1）	D（-7.47）	/	/	/	2	3	/	/	1/248748	DM
CHST6	159	NM_021615.4	16	75513514	c.213G>T	p.(Glu71Asp)	0.856	22.2	D(0)	D（1）	D（-2.8）	/	/	/	1	2	/	/	1/248768	DM?
CHST6	160	NM_021615.4	16	75513515	c.212A>G	p.(Glu71Gly)	0.97	26.1	D(0)	D（1）	D（-6.54）	/	/	/	1	1	/	/	1/248734	DM
CHST6	161	NM_021615.4	16	75513516	c.211G>C	p.(Glu71Gln)	0.966	24.4	D(0)	D（1）	D（-2.8）	/	/	/	2	3	/	/	/	DM
CHST6	162	NM_021615.4	16	75513518	c.209T>A	p.(Met70Lys)	0.94	25	D(0.005)	D（0.983）	D（-3.99）	/	/	/	1	1	/	/	/	DM
CHST6	163	NM_021615.4	16	75513525	c.202T>C	p.(Tyr68His)	0.887	25.9	D(0)	D（0.999）	D（-4.47）	/	/	/	1	1	/	/	2/248754	DM
CHST6	164	NM_021615.4	16	75513531	c.196G>C	p.(Val66Leu)	0.881	24	D(0)	D（1）	D（-2.72）	/	/	/	1	2	/	/	/	DM
CHST6	165	NM_021615.4	16	75513531	c.196G>T	p.(Val66Phe)	0.882	24.2	D(0)	D（1）	D（-4.58）	/	/	/	1	1	/	/	1/248634	DM?
CHST6	166	NM_021615.4	16	75513536	c.191C>T	p.(Pro64Leu)	0.963	26	D(0)	D（1）	D（-8.23）	/	/	/	2	3	/	/	2/248724	DM
CHST6	167	NM_021615.4	16	75513538	c.189C>G	p.(His63Gln)	0.84	23.9	D(0.002)	D（0.998）	D（-5.7）	/	/	/	1	2	/	/	5/248680	DM
CHST6	168	NM_021615.4	16	75513544	c.183C>A	p.(Asn61Lys)	0.412	23.5	D(0.029)	B（0.155）	D（-2.87）	/	/	/	2	2	1	1	/	DM?
CHST6	169	NM_021615.4	16	75513545	c.182A>C	p.(Asn61Thr)	0.361	22.7	D(0.026)	B（0.155）	N（-2.41）	/	/	/	1	1	/	/	/	DM
CHST6	170	NM_021615.4	16	75513551	c.176T>A	p.(Leu59His)	0.915	27.1	D(0)	D（0.987）	D（-5.79）	/	/	/	1	2	/	/	/	DM
CHST6	171	NM_021615.4	16	75513551	c.176T>C	p.(Leu59Pro)	0.914	27.9	D(0.001)	D（0.987）	D（-5.77）	/	/	/	2	4	/	/	/	DM
CHST6	172	NM_021615.4	16	75513552	c.175C>T	p.(Leu59Phe)	0.614	24.8	D(0.003)	D（0.965）	D（-2.98）	/	/	/	1	2	/	/	/	DM
CHST6	173	NM_021615.4	16	75513554	c.173A>G	p.(Gln58Arg)	0.883	26.3	D(0.001)	D（0.995）	D（-3.14）	/	/	/	1	2	/	/	/	DM
CHST6	174	NM_021615.4	16	75513562	c.165C>A	p.(Phe55Leu)	0.578	14.52	T(0.084)	B（0.129）	D（-5.17）	/	/	/	1	2	/	/	/	DM
CHST6	175	NM_021615.4	16	75513563	c.164T>C	p.(Phe55Ser)	0.907	28.9	D(0)	D（0.962）	D（-7.17）	/	/	/	2	2	/	/	/	DM
CHST6	176	NM_021615.4	16	75513566	c.161C>T	p.(Ser54Phe)	0.969	27.8	D(0)	D（0.998）	D（-5.39）	/	/	/	2	3	/	/	/	DM
CHST6	177	NM_021615.4	16	75513566	c.161C>A	p.(Ser54Tyr)	0.968	26.6	D(0)	D（0.998）	D（-5.39）	/	/	/	1	2	/	/	/	DM
CHST6	178	NM_021615.4	16	75513569	c.158C>T	p.(Ser53Leu)	0.959	28	D(0)	D（1）	D（-5.59）	/	/	/	9	16	/	/	/	DM
CHST6	179	NM_021615.4	16	75513572	c.155G>A	p.(Gly52Asp)	0.991	25.4	D(0)	D（1）	D（-6.52）	/	/	/	4	8	/	/	/	DM
CHST6	180	NM_021615.4	16	75513575	c.152C>T	p.(Ser51Leu)	0.957	28.7	D(0)	D（1）	D（-5.33）	/	/	/	2	2	/	/	2/278636	DM
CHST6	181	NM_021615.4	16	75513578	c.149G>T	p.(Arg50Leu)	0.987	26.8	D(0)	D（1）	D（-6.52）	/	/	/	2	4	/	/	2/31372	DM
CHST6	182	NM_021615.4	16	75513579	c.148C>T	p.(Arg50Cys)	0.953	28.9	D(0)	D（1）	D（-7.45）	/	/	/	3	5	/	/	/	DM
CHST6	183	NM_021615.4	16	75513579	c.148C>A	p.(Arg50Ser)	0.954	26.2	D(0)	D（1）	D（-5.58）	/	/	/	1	2	/	/	/	DM
CHST6	184	NM_021615.4	16	75513603	c.124C>T	p.(His42Tyr)	0.844	24.7	D(0.004)	D（0.999）	D（-4.28）	/	/	/	1	2	/	/	/	DM
CHST6	185	NM_021615.4	16	75513635	c.92C>T	p.(Pro31Leu)	0.563	6.701	T(0.419)	B（0.002）	N（-0.76）	/	/	/	19	27	/	/	/	DM
CHST6	186	NM_021615.4	16	75513636	c.91C>T	p.(Pro31Ser)	0.579	1.727	T(0.5)	B（0.054）	N（-0.45）	/	/	/	6	8	/	/	/	DM
CHST6	187	NM_021615.4	16	75513662	c.65T>G	p.(Leu22Arg)	0.722	23.5	D(0.03)	B（0.093）	N（-2.16）	/	/	/	2	3	/	/	/	DM
CHST6	188	NM_021615.4	16	75513662	c.65T>C	p.(Leu22Pro)	0.822	26.2	D(0.006)	D（0.916）	D（-2.96）	/	/	/	1	2	/	/	/	DM
CHST6	189	NM_021615.4	16	75513665	c.62T>A	p.(Leu21His)	0.455	22.5	D(0.005)	B（0.417）	N（-0.47）	/	/	/	4	4	/	/	/	DM
CHST6	190	NM_021615.4	16	75513683	c.44T>C	p.(Leu15Pro)	0.669	23.7	D(0.002)	B（0.017）	N（-2.47）	/	/	/	1	1	/	/	/	DM
CHST6	191	NM_021615.4	16	75513714	c.13C>T	p.(Arg5Cys)	0.616	25	D(0)	P（0.893）	N（-2.44）	/	/	/	14	16	/	/	/	DM
CHST6	192	NM_021615.4	16	75513044_75513045	c.682_683delACinsGA	p.(Thr228Asp)	/	/	/	/	/	/	/	/	1	1	/	/	/	DM
CHST6	193	NM_021615.4	16	75513078	c.649G>A	p.(Ala217Thr)	0.58	21.2	T(0.39)	B（0.41）	N（-1.45）	/	/	/	2	3	/	/	1/240764	DM
CHST6	194	NM_021615.4	16	75513232_75513233	c.494_495delGCinsCT	p.(Cys165Ser)	/	/	/	/	/	/	/	/	1	2	/	/	/	DM
CHST6	195	NM_021615.4	16	75513433_75513434	c.293_294delCCinsGG	p.(Ser98Trp)	/	/	/	/	/	/	/	/	2	3	/	/	/	DM
CHST6	196	NM_021615.4	16	75513433_75513434	c.293_294delCCinsTG	p.(Ser98Leu)	/	/	/	/	/	/	/	/	2	3	/	/	/	DM
CHST6	197	NM_021615.4	16	75513560_75513561	c.166_167delGTinsAG	p.(Val56Arg)	/	/	/	/	/	/	/	/	2	3	/	/	/	DM
CHST6	198	NM_021615.4	16	75513243	c.484C>G	p.(Arg162Gly)	0.34	17.22	D(0.018)	B（0.004）	N（-1.53）	/	/	/	23	26	6	6	9778/277692	/
CHST6	199	NM_021615.4	16	75512907	c.820G>C	p.(Glu274Gln)	0.958	26.3	D(0)	D（1）	D（-2.96）	/	/	/	1	2	/	/	/	/
CHST6	200	NM_021615.4	16	75513510	c.218C>T	p.(Ala73Val)	/	/	/(/)	/	/	/	/	/	2	2	/	/	1/248654	/
CHST6	201	NM_021615.4	16	75513213	c.514G>T	p.(Val172Leu)	0.881	25	D(0.003)	D（0.977）	D（-2.54）	/	/	/	1	2	/	/	/	/
SLC4A11	1	NM_032034.3	20	3208486	c.2623C>T	p.(Arg875*)	/	46	/	/	/	/	/	/	2	3	/	/	/	DM
SLC4A11	2	NM_032034.3	20	3209061	c.2450delC	p.(Pro817Argfs*32)	/	/	/	/	/	/	/	/	1	1	/	/	/	DM
SLC4A11	3	NM_032034.3	20	3209005	c.2506C>T	p.(Gln836*)	/	49	/	/	/	/	/	/	1	2	/	/	/	DM
SLC4A11	4	NM_032034.3	20	3209075	c.2437-1G>A	p.(?)	/	/	/	/	/	Splicing effect	Affecting splicing site	Most probably affecting splicing	1	1	/	/	2/250630	DM
SLC4A11	5	NM_032034.3	20	3209174	c.2420delTinsGG	p.(Leu807Argfs*72)	/	/	/	/	/	/	/	/	1	2	/	/	/	DM
SLC4A11	6	NM_032034.3	20	3209187	c.2407C>T	p.(Gln803*)	/	37	/	/	/	/	/	/	1	2	/	/	/	DM
SLC4A11	7	NM_032034.3	20	3209196	c.2398C>T	p.(Gln800*)	/	43	/	/	/	/	/	/	1	1	/	/	1/31368	DM
SLC4A11	8	NM_032034.3	20	3209266	c.2328delT	p.(Gln777Serfs*72)	/	/	/	/	/	/	/	/	1	2	/	/	/	DM
SLC4A11	9	NM_032034.3	20	3209479	c.2240+5G>A	p.(?)	/	/	/	/	/	Splicing effect	Affecting splicing site	Most probably affecting splicing	1	1	/	/	/	DM
SLC4A11	10	NM_032034.3	20	3209483	c.2240+1G>A	p.(?)	/	/	/	/	/	Splicing effect	Affecting splicing site	Most probably affecting splicing	2	3	/	/	6/281976	DM
SLC4A11	11	NM_032034.3	20	3209536	c.2188C>T	p.(Arg730*)	/	41	/	/	/	/	/	/	3	6	/	/	1/250772	DM
SLC4A11	12	NM_032034.3	20	3209740	c.2066+1G>A	p.(?)	/	/	/	/	/	Splicing effect	Affecting splicing site	Most probably affecting splicing	1	1	/	/	/	DM
SLC4A11	13	NM_032034.3	20	3209995	c.1894G>T	p.(Glu632*)	/	35	/	/	/	/	/	/	2	4	/	/	/	DM
SLC4A11	14	NM_032034.3	20	3210076	c.1813C>T	p.(Arg605*)	/	37	/	/	/	/	/	/	8	15	/	/	4/281996	DM
SLC4A11	15	NM_032034.3	20	3210832	c.1537+1G>C	p.(?)	/	/	/	/	/	Splicing effect	Affecting splicing site	Most probably affecting splicing	1	2	/	/	/	DM
SLC4A11	16	NM_032034.3	20	3211377	c.1330+1G>A	p.(?)	/	/	/	/	/	Splicing effect	Affecting splicing site	Most probably affecting splicing	1	2	/	/	3/281072	DM
SLC4A11	17	NM_032034.3	20	3211463	c.1245delC	p.(Ser415Argfs*16)	/	/	/	/	/	/	/	/	1	2	/	/	/	DM
SLC4A11	18	NM_032034.3	20	3211578	c.1216+1G>A	p.(?)	/	/	/	/	/	Splicing effect	Affecting splicing site	Most probably affecting splicing	1	1	/	/	/	DM
SLC4A11	19	NM_032034.3	20	3211705	c.1091-1G>C	p.(?)	/	/	/	/	/	Splicing effect	Affecting splicing site	Most probably affecting splicing	1	2	/	/	/	DM
SLC4A11	20	NM_032034.3	20	3211637	c.1158C>A	p.(Cys386*)	/	37	/	/	/	/	/	/	2	4	/	/	/	DM
SLC4A11	21	NM_032034.3	20	3211987	c.985A>T	p.(Arg329*)	/	39	/	/	/	/	/	/	1	1	/	/	/	DM
SLC4A11	22	NM_032034.3	20	3212187	c.806C>T	p.(Ala269Val)	/	/	/	/	/	/	/	/	2	4	/	/	2/31234	DM
SLC4A11	23	NM_032034.3	20	3214217	c.720G>A	p.(Trp240*)	/	42	/	/	/	/	/	/	1	2	/	/	/	DM
SLC4A11	24	NM_032034.3	20	3215219	c.334C>T	p.(Arg112*)	/	36	/	/	/	/	/	/	5	8	/	/	1/251350	DM
SLC4A11	25	NM_032034.3	20	3215247	c.306delC	p.(Gly103Valfs*13)	/	/	/	/	/	/	/	/	1	1	/	/	/	DM
SLC4A11	26	NM_032034.3	20	3215527	c.150T>A	p.(Cys50*)	/	36	/	/	/	/	/	/	1	2	/	/	/	DM
SLC4A11	27	NM_032034.3	20	3215537	c.140delA	p.(Tyr47Serfs*69)	/	/	/	/	/	/	/	/	1	2	/	/	/	DM
SLC4A11	28	NM_032034.3	20	3209788_3209790	c.2127delG	p.(Leu710Cysfs*25)	/	/	/	/	/	/	/	/	1	1	/	/	/	DM
SLC4A11	29	NM_032034.3	20	3210254_3210255	c.1705_1706delTC	p.(Ser569Argfs*177)	/	/	/	/	/	/	/	/	1	2	/	/	/	DM
SLC4A11	30	NM_032034.3	20	3212110_3212113	c.859_862delGAGAinsCCT	p.(Glu287Profs*22)	/	/	/	/	/	/	/	/	1	2	/	/	/	DM
SLC4A11	31	NM_032034.3	20	3212110_3212113	c.1317_1322delGCTCTAinsAGTGGGTG	p.(Leu440Valfs*6)	/	/	/	/	/	/	/	/	1	2	/	/	/	DM
SLC4A11	32	NM_032034.3	20	3213683_3214380	c.654-97_777+477del698	p.(Cys219Lysfs*49)	/	/	/	/	/	/	/	/	1	2	/	/	/	DM
SLC4A11	33	NM_032034.3	20	3214601_3214602	c.618_619delAG	p.(Val208Alafs*38)	/	/	/	/	/	/	/	/	2	4	/	/	/	DM
SLC4A11	34	NM_032034.3	20	3214819_3214827	c.473_481delGCTTCGCCAinsC	p.(Arg158Profs*4)	/	/	/	/	/	/	/	/	1	2	/	/	/	DM
SLC4A11	35	NM_032034.3	20	3214820_3214827	c.473_480delGCTTCGCC	p.(Arg158Glnfs*4)	/	/	/	/	/	/	/	/	4	8	1	2	/	DM
SLC4A11	36	NM_032034.3	20	3214944_3214947	c.353_356delAGAA	p.(Lys118Thrfs*12)	/	/	/	/	/	/	/	/	2	4	/	/	/	DM
SLC4A11	37	NM_032034.3	20	3215430_3215431	c.246_247delTTinsA	p.(Phe84Leufs*32)	/	/	/	/	/	/	/	/	1	2	/	/	/	DM
SLC4A11	38	NM_032034.3	20	3218226_3218227	c.99_100delTC	p.(Pro34Hisfs*17)	/	/	/	/	/	/	/	/	1	1	/	/	/	DM
SLC4A11	39	NM_032034.3	20	/	c.2067-16_2067-6del11ins10	p.(?)	/	/	/	/	/	/	/	/	1	2	/	/	/	DM
SLC4A11	40	NM_032034.3	20	3209484_3209491	c.2233_2240dupTATGACAC	p.(Ile748Metfs*5)	/	/	/	/	/	/	/	/	3	6	/	/	/	/
SLC4A11	41	NM_032034.3	20	3209057_3209171del32	c.2423_2454del32	p.(Leu808Prorofs*60)	/	/	/	/	/	/	/	/	1	1	/	/	/	/
SLC4A11	42	NM_032034.3	20	3208982_3208984	c.2527_2529delCTG	p.(Leu843del)	/	/	/	/	/	/	/	/	1	2	/	/	/	DM?
SLC4A11	43	NM_032034.3	20	3209202_3209204	c.2390_2392delATG	p.(Asp797del)	/	/	/	/	/	/	/	/	1	2	/	/	/	DM
SLC4A11	44	NM_032034.3	20	3209788_3209790	c.2017_2019delTTC	p.(Phe673del)	/	/	/	/	/	/	/	/	1	2	/	/	/	DM
SLC4A11	45	NM_032034.3	20	3211188_3211190	c.1434_1436del	p.(Leu479del)	/	/	/	/	/	/	/	/	2	4	/	/	/	DM
SLC4A11	46	NM_032034.3	20	3211243_3211246	c.1378_1381delTACGinsA	p.(Tyr460_Ala461delinsThr)	/	/	/	/	/	/	/	/	1	2	/	/	/	DM
SLC4A11	47	NM_032034.3	20	3211932_3211950	c.996+26_996+44del19	p.(?)	/	/	/	/	/	/	/	/	1	2	/	/	/	DM
SLC4A11	48	NM_032034.3	20	3212083_3212094	c.878_889del12	p.(Glu293_Glu296del)	/	/	/	/	/	/	/	/	1	1	/	/	/	DM
SLC4A11	49	NM_032034.3	20	3210223_3210225	c.1735_1737delCTC	p.(Leu579del)	/	/	/	/	/	/	/	/	1	2	/	/	/	/
SLC4A11	50	NM_032034.3	20	3208491	c.2618T>C	p.(Leu873Pro)	0.896	28.4	D(0.001)	P（0.904）	D（-4.84）	/	/	/	1	2	/	/	/	DM
SLC4A11	51	NM_032034.3	20	3208905	c.2606G>A	p.(Arg869His)	0.849	36	D(0.002)	P（0.855）	D（-4.52）	/	/	/	5	9	/	/	/	DM
SLC4A11	52	NM_032034.3	20	3208906	c.2605C>T	p.(Arg869Cys)	0.867	32	D(0)	P（0.855）	D（-7.31）	/	/	/	6	12	/	/	2/249842	DM
SLC4A11	53	NM_032034.3	20	3208945	c.2566A>G	p.(Met856Val)	0.894	25.6	D(0.005)	P（0.623）	D（-3.58）	/	/	/	1	1	/	/	2/250876	DM
SLC4A11	54	NM_032034.3	20	3208983	c.2528T>C	p.(Leu843Pro)	0.894	26.1	D(0.001)	B（0.172）	D（-6.14）	/	/	/	5	6	/	/	7/282432	DM
SLC4A11	55	NM_032034.3	20	3208992	c.2519T>C	p.(Leu840Pro)	0.921	27.6	D(0)	D（0.969）	D（-6.53）	/	/	/	1	2	/	/	/	DM
SLC4A11	56	NM_032034.3	20	3209011	c.2500G>A	p.(Gly834Ser)	0.601	23.5	T(0.364)	P（0.608）	N（-1.38）	/	/	/	not mentioned	not mentioned	/	/	47/282474	DM
SLC4A11	57	NM_032034.3	20	3209013	c.2498C>T	p.(Thr833Met)	0.896	26.8	D(0)	D（0.99）	D（-5.45）	/	/	/	3	6	/	/	/	DM
SLC4A11	58	NM_032034.3	20	3209041	c.2470G>A	p.(Val824Met)	0.858	26.4	D(0.002)	D（0.989）	D（-2.79）	/	/	/	9	18	/	/	3/250996	DM
SLC4A11	59	NM_032034.3	20	3209183	c.2411G>A	p.(Arg804His)	0.874	26.9	D(0)	D（0.998）	D（-4.7）	/	/	/	3	5	/	/	3/250218	DM
SLC4A11	60	NM_032034.3	20	3209276	c.2318C>T	p.(Pro773Leu)	0.807	25.4	D(0.001)	P（0.87）	D（-8.69）	/	/	/	5	8	/	/	/	DM
SLC4A11	61	NM_032034.3	20	3209330	c.2264G>A	p.(Arg755Gln)	0.885	27.7	D(0.02)	P（0.876）	D（-3.63）	/	/	/	12	22	/	/	1/249138	DM
SLC4A11	62	NM_032034.3	20	3209331	c.2263C>T	p.(Arg755Trp)	0.883	28.2	D(0)	D（0.999）	D（-7.63）	/	/	/	8	16	/	/	2/249040	DM
SLC4A11	63	NM_032034.3	20	3209333	c.2261C>T	p.(Thr754Met)	0.896	27.1	D(0)	D（0.998）	D（-5.71）	/	/	/	1	1	1	1	9/280358	DM
SLC4A11	64	NM_032034.3	20	3209500	c.2224G>A	p.(Gly742Arg)	0.862	26.4	D(0)	D（0.944）	D（-7.53）	/	/	/	1	1	/	/	84/282088	DM
SLC4A11	65	NM_032034.3	20	3209554	c.2170C>G	p.(His724Asp)	0.849	28.4	D(0.011)	D（1）	D（-8.17）	/	/	/	1	2	/	/	/	DM
SLC4A11	66	NM_032034.3	20	3209598	c.2126G>A	p.(Gly709Glu)	0.704	24.1	T(0.063)	D（0.977）	N（-1.47）	/	/	/	1	1	/	/	/	DM
SLC4A11	67	NM_032034.3	20	3209607	c.2117T>A	p.(Ile706Asn)	0.827	27.4	D(0.001)	D（0.998）	D（-6.09）	/	/	/	3	5	/	/	/	DM
SLC4A11	68	NM_032034.3	20	3209780	c.2027A>G	p.(Gln676Arg)	0.889	26.4	D(0.005)	D（0.973）	D（-3.7）	/	/	/	1	2	/	/	/	DM
SLC4A11	69	NM_032034.3	20	3209783	c.2024A>C	p.(Glu675Ala)	0.936	28.4	D(0.007)	P（0.634）	D（-4.43）	/	/	/	2	4	/	/	6/247836	DM
SLC4A11	70	NM_032034.3	20	3209804	c.2003T>C	p.(Leu668Pro)	0.931	29	D(0.002)	D（0.999）	D（-6.44）	/	/	/	1	1	/	/	4/249360	DM
SLC4A11	71	NM_032034.3	20	3210058	c.1831T>C	p.(Cys611Arg)	0.721	25.3	T(0.32)	D（0.984）	D（-4.11）	/	/	/	1	2	/	/	/	DM
SLC4A11	72	NM_032034.3	20	3210209	c.1751C>A	p.(Thr584Lys)	0.912	27.3	D(0.001)	D（0.999）	D（-5.51）	/	/	/	2	3	/	/	/	DM
SLC4A11	73	NM_032034.3	20	3210212	c.1748G>A	p.(Gly583Asp)	0.932	25.7	D(0.003)	D（1）	D（-6.42）	/	/	/	not mentioned	not mentioned	/	/	65/280662	DM
SLC4A11	74	NM_032034.3	20	3210237	c.1723G>A	p.(Val575Met)	0.545	14.96	D(0.047)	P（0.56）	N（-1.01）	/	/	/	not mentioned	not mentioned	2	2	49/279566	DM
SLC4A11	75	NM_032034.3	20	3210354	c.1606A>T	p.(Ser536Cys)	0.4	25.3	T(0.065)	P（0.732）	N（-1.3）	/	/	/	1	2	/	/	/	DM
SLC4A11	76	NM_032034.3	20	3210383	c.1577A>G	p.(Tyr526Cys)	0.535	14.53	T(0.195)	B（0.432）	N（0.45）	/	/	/	not mentioned	not mentioned	/	/	5/282588	DM
SLC4A11	77	NM_032034.3	20	3210851	c.1519G>A	p.(Val507Ile)	0.682	13.65	T(1)	B（0.026）	N（0.16）	/	/	/	1	1	6	6	26/282602	DM
SLC4A11	78	NM_032034.3	20	3210904	c.1466C>T	p.(Ser489Leu)	0.683	32	D(0.005)	D（0.977）	D（-5.33）	/	/	/	3	6	/	/	4/282466	DM
SLC4A11	79	NM_032034.3	20	3211161	c.1463G>A	p.(Arg488Lys)	0.855	36	D(0.048)	P（0.821）	N（-2.46）	/	/	/	1	2	/	/	/	DM
SLC4A11	80	NM_032034.3	20	3211206	c.1418T>G	p.(Leu473Arg)	0.815	27.3	D(0.002)	P（0.877）	D（-4.68）	/	/	/	1	1	/	/	/	DM
SLC4A11	81	NM_032034.3	20	3211233	c.1391G>A	p.(Gly464Asp)	0.913	25.3	D(0)	D（0.999）	D（-6.21）	/	/	/	5	10	/	/	1/251362	DM
SLC4A11	82	NM_032034.3	20	3211401	c.1307C>T	p.(Ala436Val)	0.675	23.7	T(0.127)	P（0.867）	D（-2.92）	/	/	/	2	4	1	1	7/280868	DM
SLC4A11	83	NM_032034.3	20	3211407	c.1301C>T	p.(Thr434Ile)	0.961	26.7	D(0.001)	P（0.881）	D（-5.32）	/	/	/	1	2	/	/	/	DM
SLC4A11	84	NM_032034.3	20	3211455	c.1253G>A	p.(Gly418Asp)	0.887	26	D(0.003)	D（0.974）	D（-6.2）	/	/	/	2	4	/	/	/	DM
SLC4A11	85	NM_032034.3	20	3211459	c.1249G>A	p.(Gly417Arg)	0.805	26.2	D(0.001)	D（0.999）	D（-6.86）	/	/	/	3	6	/	/	2/247632	DM
SLC4A11	86	NM_032034.3	20	3211464	c.1244G>A	p.(Ser415Asn)	0.549	25	T(0.137)	P（0.576）	N（-1.77）	/	/	/	1	1	/	/	/	DM
SLC4A11	87	NM_032034.3	20	3211471	c.1237G>A	p.(Gly413Arg)	0.887	27.2	D(0.002)	D（1）	D（-4.36）	/	/	/	3	3	/	/	/	DM
SLC4A11	88	NM_032034.3	20	3211491	c.1217A>T	p.(Asp406Val)	0.769	27.9	D(0.003)	D（0.976）	D（-6.17）	/	/	/	2	4	/	/	/	DM
SLC4A11	89	NM_032034.3	20	3211593	c.1202C>A	p.(Thr401Lys)	0.903	25	D(0.003)	D（0.993）	D（-5.12）	/	/	/	1	1	/	/	/	DM
SLC4A11	90	NM_032034.3	20	3211600	c.1195G>A	p.(Glu399Lys)	0.644	23.2	T(0.488)	D（0.999）	N（-0.9）	/	/	/	2	2	/	/	1/248954	DM
SLC4A11	91	NM_032034.3	20	3211615	c.1180G>C	p.(Gly394Arg)	0.931	25.3	D(0)	D（1）	D（-6.83）	/	/	/	1	2	/	/	1/249648	DM
SLC4A11	92	NM_032034.3	20	3211639	c.1156T>C	p.(Cys386Arg)	0.842	27.5	D(0.002)	D（0.949）	D（-8.54）	/	/	/	5	9	/	/	/	DM
SLC4A11	93	NM_032034.3	20	3212160	c.812C>T	p.(Thr271Met)	0.92	27	D(0.001)	D（1）	D（-5.29）	/	/	/	1	2	/	/	1/251396	DM
SLC4A11	94	NM_032034.3	20	3212187	c.785C>T	p.(Thr262Ile)	0.65	27	D(0.001)	D（0.999）	D（-5.15）	/	/	/	1	2	/	/	2/31234	DM
SLC4A11	95	NM_032034.3	20	3212194	c.778A>G	p.(Lys260Glu)	0.906	29.4	D(0.003)	D（0.998）	D（-3.48）	/	/	/	1	1	/	/	/	DM
SLC4A11	96	NM_032034.3	20	3214218	c.719G>C	p.(Trp240Ser)	0.979	31	D(0.009)	D（0.999）	D（-4.73）	/	/	/	1	1	/	/	/	DM
SLC4A11	97	NM_032034.3	20	3214240	c.697C>T	p.(Arg233Cys)	0.926	32	D(0)	D（0.978）	D（-6.68）	/	/	/	1	2	/	/	3/250488	DM
SLC4A11	98	NM_032034.3	20	3214242	c.695G>A	p.(Ser232Asn)	0.675	26.5	D(0.019)	P（0.903）	N（-2.31）	/	/	/	2	3	/	/	/	DM
SLC4A11	99	NM_032034.3	20	3214582	c.638C>T	p.(Ser213Leu)	0.88	32	D(0.002)	D（0.999）	D（-4.23）	/	/	/	2	4	/	/	2/251168	DM
SLC4A11	100	NM_032034.3	20	3214583	c.637T>C	p.(Ser213Pro)	0.869	29.3	D(0.004)	D（0.999）	D（-3.52）	/	/	/	1	1	/	/	1/251196	DM
SLC4A11	101	NM_032034.3	20	3214595	c.625C>T	p.(Arg209Trp)	0.51	31	D(0.035)	B（0.179）	N（-1.21）	/	/	/	4	7	/	/	3/251206	DM
SLC4A11	102	NM_032034.3	20	3214634	c.586G>T	p.(Asp196Tyr)	0.583	26.4	D(0.029)	D（0.963）	N（-2.48）	/	/	/	1	2	/	/	/	DM
SLC4A11	103	NM_032034.3	20	3214799	c.501G>C	p.(Glu167Asp)	0.462	14.75	T(0.1)	P（0.874）	N（-1.29）	/	/	/	not mentioned	not mentioned	/	/	112/282724	DM
SLC4A11	104	NM_032034.3	20	3214822	c.478G>A	p.(Ala160Thr)	0.497	7.098	T(0.426)	B（0.081）	N（-0.9）	/	/	/	1	2	3	3	14/282648	DM
SLC4A11	105	NM_032034.3	20	3214873	c.427G>A	p.(Glu143Lys)	0.603	23.4	D(0.032)	P（0.636）	N（-1.03）	/	/	/	3	5	/	/	1/251298	DM
SLC4A11	106	NM_032034.3	20	3214903	c.397T>C	p.(Phe133Leu)	0.776	25.4	T(0.324)	B（0.042）	D（-3.33）	/	/	/	1	2	/	/	/	DM
SLC4A11	107	NM_032034.3	20	3214915	c.385G>A	p.(Asp129Asn)	0.628	26.6	D(0)	D（0.989）	D（-4.03）	/	/	/	1	2	/	/	/	DM
SLC4A11	108	NM_032034.3	20	3214918	c.382C>G	p.(Arg128Gly)	0.578	26	T(0.057)	B（0.208）	D（-3.56）	/	/	/	1	2	/	/	/	DM
SLC4A11	109	NM_032034.3	20	3214926	c.374G>A	p.(Arg125His)	0.902	27.9	D(0.002)	D（0.98）	D（-3.79）	/	/	/	1	2	/	/	1/251076	DM
SLC4A11	110	NM_032034.3	20	3214239	c.698G>T	p.(Arg233Leu)	0.905	26.1	D(0.003)	D（0.95）	D（-5.85）	/	/	/	1	1	/	/	1/250510	/
ZEB1	1	NM_030751.5	10	31608164	c.1A>G	p.(?)	/	/	/	/	/	/	/	/	1	1	/	/	/	DM
ZEB1	2	NM_030751.5	10	31608165	c.2T>G	p.(?)	/	/	/	/	/	/	/	/	1	1	/	/	/	DM
ZEB1	3	NM_030751.5	10	31608184	c.21T>A	p.(Cys7*)	/	/	/	/	/	/	/	/	1	1	/	/	/	DM
ZEB1	4	NM_030751.5	10	31608197	c.34C>T	p.(Gln12*)	/	/	/	/	/	/	/	/	2	2	/	/	/	DM
ZEB1	5	NM_030751.5	10	31791405	c.449delG	p.(Gly150Alafs*36)	/	/	/	/	/	/	/	/	1	1	/	/	/	DM
ZEB1	6	NM_030751.5	10	31791411	c.455delC	p.(Pro152Glnfs*34)	/	/	/	/	/	/	/	/	1	1	/	/	/	DM
ZEB1	7	NM_030751.5	10	31799599	c.482-2A>G	p.(?)	/	/	/	/	/	Splicing effect	Affecting splicing site	Most probably affecting splicing	1	1	/	/	/	DM
ZEB1	8	NM_030751.5	10	31799746	c.627delT	p.(Phe209Leufs*11)	/	/	/	/	/	/	/	/	1	1	/	/	/	DM
ZEB1	9	NM_030751.5	10	31799759	c.640C>T	p.(Gln214*)	/	/	/	/	/	/	/	/	2	2	/	/	/	DM
ZEB1	10	NM_030751.5	10	31799765	c.646G>T	p.(Glu216*)	/	/	/	/	/	/	/	/	1	1	/	/	/	DM
ZEB1	11	NM_030751.5	10	31799791	c.672delA	p.(Gly225Glufs*7)	/	/	/	/	/	/	/	/	1	1	/	/	/	DM
ZEB1	12	NM_030751.5	10	31803529	c.685-2A>G	p.(?)	/	/	/	/	/	Splicing effect	Affecting splicing site	Most probably affecting splicing	1	1	/	/	/	DM
ZEB1	13	NM_030751.5	10	31803544	c.698dupA	p.(Ser234Valfs*4)	/	/	/	/	/	/	/	/	1	1	/	/	/	DM
ZEB1	14	NM_030751.5	10	31809192	c.929dupA	p.(Cys311Valfs*25)	/	/	/	/	/	/	/	/	1	1	/	/	/	DM
ZEB1	15	NM_030751.5	10	31809236	c.973C>T	p.(Arg325*)	/	/	/	/	/	/	/	/	2	2	1	1	/	DM
ZEB1	16	NM_030751.5	10	31809308	c.1045G>T	p.(Glu349*)	/	/	/	/	/	/	/	/	1	1	/	/	/	DM
ZEB1	17	NM_030751.5	10	31809363	c.1100C>A	p.(Ser367*)	/	/	/	/	/	/	/	/	1	1	/	/	/	DM
ZEB1	18	NM_030751.5	10	31809387	c.1124delT	p.(Phe375Serfs*31)	/	/	/	/	/	/	/	/	1	1	/	/	/	DM
ZEB1	19	NM_030751.5	10	31809439	c.1176dupA	p.(Ala393Serfs*19)	/	/	/	/	/	/	/	/	1	1	/	/	/	DM
ZEB1	20	NM_030751.5	10	31809542	c.1279C>T	p.(Gln427*)	/	/	/	/	/	/	/	/	1	1	/	/	/	DM
ZEB1	21	NM_030751.5	10	31809611	c.1348C>T	p.(Gln450*)	/	/	/	/	/	/	/	/	1	1	/	/	/	DM
ZEB1	22	NM_030751.5	10	31809644	c.1381delAinsGACGAT	p.(Ser461Aspfs*34)	/	/	/	/	/	/	/	/	1	1	/	/	/	DM
ZEB1	23	NM_030751.5	10	31809745	c.1482dupA	p.(Glu495Argfs*10)	/	/	/	/	/	/	/	/	2	2	/	/	/	DM
ZEB1	24	NM_030751.5	10	31809832	c.1569delA	p.(Val526*)	/	/	/	/	/	/	/	/	1	1	/	/	/	DM
ZEB1	25	NM_030751.5	10	31809839	c.1576dupG	p.(Val526Glyfs*3)	/	/	/	/	/	/	/	/	5	5	/	/	/	DM
ZEB1	26	NM_030751.5	10	31809876	c.1613delC	p.(Pro538Glnfs*10)	/	/	/	/	/	/	/	/	1	1	/	/	/	DM
ZEB1	27	NM_030751.5	10	31809932	c.1669C>T	p.(Gln557*)	/	/	/	/	/	/	/	/	1	1	/	/	/	DM
ZEB1	28	NM_030751.5	10	31810181	c.1918C>T	p.(Gln640*)	/	/	/	/	/	/	/	/	1	1	/	/	/	DM
ZEB1	29	NM_030751.5	10	31810420	c.2157C>G	p.(Tyr719*)	/	/	/	/	/	/	/	/	2	2	/	/	/	DM
ZEB1	30	NM_030751.5	10	31810445	c.2182G>T	p.(Glu728*)	/	/	/	/	/	/	/	/	1	1	/	/	/	DM
ZEB1	31	NM_030751.5	10	31810512	c.2249C>A	p.(Ser750*)	/	/	/	/	/	/	/	/	1	1	/	/	/	DM
ZEB1	32	NM_030751.5	10	31810587	c.2324dupA	p.(Glu776Glyfs*44)	/	/	/	/	/	/	/	/	1	1	/	/	/	DM
ZEB1	33	NM_030751.5	10	31810840	c.2577delA	p.(Val860*)	/	/	/	/	/	/	/	/	1	1	/	/	/	DM
ZEB1	34	NM_030751.5	10	31812876	c.2617dupA	p.(Thr873Asnfs*2)	/	/	/	/	/	/	/	/	1	1	/	/	/	DM
ZEB1	35	NM_030751.5	10	31812909	c.2650C>T	p.(Gln884*)	/	/	/	/	/	/	/	/	1	1	/	/	/	DM
ZEB1	36	NM_030751.5	10	31812909	c.2650delC	p.(Gln884Argfs*37)	/	/	/	/	/	/	/	/	2	2	/	/	/	DM
ZEB1	37	NM_030751.5	10	31815657	c.2840T>A	p.(Leu947*)	/	/	/	/	/	/	/	/	1	1	/	/	/	DM
ZEB1	38	NM_030751.5	10	29277299	c.-2330865_*737385del3276280	p.(?)	/	/	/	/	/	/	/	/	1	1	/	/	/	DM
ZEB1	39	NM_030751.5	10	31476839	c.-131325_2698del336120	p.(?)	/	/	/	/	/	/	/	/	1	1	/	/	/	DM
ZEB1	40	NM_030751.5	10	31803535	c.689_690delAT	p.(His230Argfs*7)	/	/	/	/	/	/	/	/	1	1	/	/	/	DM
ZEB1	41	NM_030751.5	10	31809595	c.1332_1335delCAAT	p.(Ile444Metfs*48)	/	/	/	/	/	/	/	/	1	1	/	/	/	DM
ZEB1	42	NM_030751.5	10	31809650	c.1387_1390delCCTT	p.(Pro463Trpfs*29)	/	/	/	/	/	/	/	/	1	1	/	/	/	DM
ZEB1	43	NM_030751.5	10	31809980	c.1717_1718delGT	p.(Val573Phefs*12)	/	/	/	/	/	/	/	/	1	1	/	/	/	DM
ZEB1	44	NM_030751.5	10	31810012	c.1749_1750delTC	p.(Pro584*)	/	/	/	/	/	/	/	/	1	1	/	/	/	DM
ZEB1	45	NM_030751.5	10	31810176	c.1913_1914delCA	p.(Ser638Cysfs*5)	/	/	/	/	/	/	/	/	1	1	/	/	/	DM
ZEB1	46	NM_030751.5	10	31815733	c.2916_2917delTG	p.(Gly973Valfs*14)	/	/	/	/	/	/	/	/	1	1	/	/	/	DM
ZEB1	47	NM_030751.5	10	31815807	c.2990_2991delAG	p.(Glu997Alafs*7)	/	/	/	/	/	/	/	/	1	1	/	/	/	DM
ZEB1	48	NM_030751.5	10	31815933	c.3116_3117delAG	p.(Gln1039Glyfs)	/	/	/	/	/	/	/	/	1	1	/	/	/	DM
ZEB1	49	NM_030751.5	10	31809764	c.1501_1504delAACA	p.(Asn501Valfs*25)	/	/	/	/	/	/	/	/	1	1	/	/	/	DM
ZEB1	50	NM_030751.5	10	/	~0.8-1Mb incl. Whole gene	p.(?)	/	/	/	/	/	/	/	/	1	1	/	/	/	DM
ZEB1	51	NM_030751.5	10	31750008	c.101A>G	p.(Asp34Gly)	0.728	28	D(0.002)	D（0.956）	D（-3.09）	/	/	/	1	1	/	/	1/250908	DM
ZEB1	52	NM_030751.5	10	31750140	c.233A>G	p.(Asn78Ser)	0.176	0.139	T（0.593）	B（0.001）	N（0.34）	/	/	/	1	1	/	/	/	DM
ZEB1	53	NM_030751.5	10	31810183	c.1920G>T	p.(Gln640His)	0.22	15.6	T（0.057）	B（0.001）	N（-0.34）	/	/	/	2	2	/	/	/	DM
ZEB1	54	NM_030751.5	10	31810208	c.1945C>G	p.(Pro649Ala)	0.377	4.792	T（0.053）	B（0.036）	N（-1.09）	/	/	/	1	1	/	/	/	DM
ZEB1	55	NM_030751.5	10	31810350	c.2087A>G	p.(Asn696Ser)	0.082	11.03	T（0.077）	B（0.012）	N（-1.06）	/	/	/	1	1	/	/	/	DM
ZEB1	56	NM_030751.5	10	31810460	c.2197G>A	p.(Glu733Lys)	0.293	26.2	D（0.002）	P（0.76）	N（-1.69）	/	/	/	1	1	/	/	/	DM?
ZEB1	57	NM_030751.5	10	31810692	c.2429A>C	p.(Gln810Pro)	0.413	23.7	T（0.244）	D（0.979）	N（-0.53）	/	/	/	2	2	/	/	/	DM
ZEB1	58	NM_030751.5	10	31810716	c.2453C>T	p.(Ala818Val)	0.189	25.5	T（0.062）	P（0.541）	N（-1.56）	/	/	/	1	1	/	/	/	DM?
ZEB1	59	NM_030751.5	10	31810782	c.2519A>C	p.(Gln840Pro)	0.326	26	D（0.037）	D（0.979）	N（-1.35）	/	/	/	3	3	1	1	/	DM
ZEB1	60	NM_030751.5	10	31812973	c.2714C>G	p.(Ala905Gly)	0.37	26	D(0.005)	D（0.985）	D（-2.94）	/	/	/	1	1	/	/	/	DM
TACSTD2	1	NM_002353.2	1	59042827	c.2T>G	p.(?)	0.506	25.8	D(0)	P（0.651）	N（-0.2）	/	/	/	1	2	0	0	/	DM
TACSTD2	2	NM_002353.2	1	59041988	c.840_841ins20	p.(Ile281Serfs*23)	/	/	/	/	/	/	/	/	2	4	0	0	/	DM
TACSTD2	3	NM_002353.2	1	59042017	c.812delA	p.(Lys271Serfs*26)	/	/	/	/	/	/	/	/	1	2	0	0	/	DM
TACSTD2	4	NM_002353.2	1	59042031	c.798delG	p.(Lys267Serfs*4)	/	/	/	/	/	/	/	/	1	2	0	0	/	DM
TACSTD2	5	NM_002353.2	1	59042046	c.772_783del12insT	p.(Ile258*)	/	/	/	/	/	/	/	/	1	2	0	0	/	DM
TACSTD2	6	NM_002353.2	1	59042154	c.675C>A	p.(Tyr225*)	/	44	/	/	/	/	/	/	1	2	0	0	/	DM
TACSTD2	7	NM_002353.2	1	59042176	c.653delA	p.(Asp218Valfs*53)	/	/	/	/	/	/	/	/	1	2	0	0	4/276424	DM
TACSTD2	8	NM_002353.2	1	59042197	c.632delA	p.(Gln211Argfs*60)	/	/	/	/	/	/	/	/	4	6	0	0	/	DM
TACSTD2	9	NM_002353.2	1	59042210	c.619C>T	p.(Gln207*)	/	44	/	/	/	/	/	/	2	4	0	0	/	DM
TACSTD2	10	NM_002353.2	1	59042265	c.564delC	p.(Lys189Serfs*82)	/	/	/	/	/	/	/	/	1	2	0	0	4/270102	DM
TACSTD2	11	NM_002353.2	1	59042307	c.522dupC	p.(Glu175Argfs*42)	/	/	/	/	/	/	/	/	1	2	0	0	/	DM
TACSTD2	12	NM_002353.2	1	59042320	c.509C>A	p.(Ser170*)	/	38	/	/	/	/	/	/	2	4	0	0	/	DM
TACSTD2	13	NM_002353.2	1	59042337	c.485_492dupCCACCGCC	p.(Gly165Profs*15)	/	/	/	/	/	/	/	/	2	4	0	0	/	DM
TACSTD2	14	NM_002353.2	1	59042348	c.481delC	p.(Arg161Alafs*16)	/	/	/	/	/	/	/	/	1	2	0	0	/	DM
TACSTD2	15	NM_002353.2	1	59042477	c.352C>T	p.(Gln118*)	/	42	/	/	/	/	/	/	69	134	0	0	/	DM
TACSTD2	16	NM_002353.2	1	59042498	c.331G>T	p.(Glu111*)	/	36	/	/	/	/	/	/	1	2	0	0	/	DM
TACSTD2	17	NM_002353.2	1	59042579	c.250A>T	p.(Lys84*)	/	35	/	/	/	/	/	/	1	1	0	0	/	DM
TACSTD2	18	NM_002353.2	1	59042580	c.249dupC	p.(Lys84Glnfs*11)	/	/	/	/	/	/	/	/	1	2	0	0	/	DM
TACSTD2	19	NM_002353.2	1	59042631	c.198C>A	p.(Cys66*)	/	38	/	/	/	/	/	/	2	4	0	0	/	DM
TACSTD2	20	NM_002353.2	1	59042644	c.185delT	p.(Met62Argfs*8)	/	/	/	/	/	/	/	/	1	2	0	0	/	/
TACSTD2	21	NM_002353.2	1	59042744	c.85dupG	p.(Ala29Glyfs*66)	/	/	/	/	/	/	/	/	1	2	0	0	/	DM
TACSTD2	22	NM_002353.2	1	59042750	c.79delC	p.(His27Thrfs*15)	/	/	/	/	/	/	/	/	1	2	0	0	/	DM
TACSTD2	23	NM_002353.2	1	59042253	c.526_576del51	p.(Leu176_Ala192del)	/	/	/	/	/	/	/	/	1	2	0	0	/	DM
TACSTD2	24	NM_002353.2	1	59042215	c.614T>G	p.(Leu205Arg)	0.853	31	D(0.001)	D（0.997）	D（-4.82）	/	/	/	1	2	0	0	/	/
TACSTD2	25	NM_002353.2	1	59042032	c.797C>T	p.(Pro266Leu)	0.65	32	D(0.004)	D（0.999）	D（-8.99）	/	/	/	1	2	0	0	/	DM
TACSTD2	26	NM_002353.2	1	59042150	c.679G>A	p.(Glu227Lys)	0.91	31	D(0.002)	D（0.991）	D（-3.57）	/	/	/	12	24	0	0	/	DM
TACSTD2	27	NM_002353.2	1	59042248	c.581T>A	p.(Val194Glu)	0.821	31	T(0.056)	D（0.96）	D（-4.56）	/	/	/	1	2	0	0	/	DM
TACSTD2	28	NM_002353.2	1	59042272	c.557T>C	p.(Leu186Pro)	0.805	31	D(0.001)	D（0.997）	D（-5.64）	/	/	/	3	5	0	0	/	DM
TACSTD2	29	NM_002353.2	1	59042278	c.551A>G	p.(Tyr184Cys)	0.821	32	D(0)	D（0.994）	D（-8）	/	/	/	2	3	0	0	1/239486	DM
TACSTD2	30	NM_002353.2	1	59042473	c.356G>A	p.(Cys119Tyr)	0.834	30	D(0)	D（0.999）	D（-9.68）	/	/	/	1	2	0	0	1/220178	DM
TACSTD2	31	NM_002353.2	1	59042474	c.355T>A	p.(Cys119Ser)	0.906	31	D(0)	D（0.999）	D（-8.8）	/	/	/	3	6	0	0	/	DM
TACSTD2	32	NM_002353.2	1	59042475	c.354G>C	p.(Gln118His)	0.877	25.6	D(0)	D（0.999）	D（-4.4）	/	/	/	1	2	0	0	/	DM?
TACSTD2	33	NM_002353.2	1	59042477	c.352C>G	p.(Gln118Glu)	0.816	29.3	D(0)	D（0.994）	D（-2.64）	/	/	/	2	4	0	0	/	DM
TACSTD2	34	NM_002353.2	1	59042488	c.341T>G	p.(Phe114Cys)	0.858	32	D(0)	D（0.999）	D（-7.04）	/	/	/	1	2	0	0	/	DM
TACSTD2	35	NM_002353.2	1	59042507	c.322T>C	p.(Cys108Arg)	0.977	32	D(0)	D（0.999）	D（-10.51）	/	/	/	1	1	0	0	/	DM
UBIAD1	1	NM_013319.2	1	11333877	c.289G>A	p.(Ala97Thr)	0.916	30	D(0.015)	D（0.942）	D（-2.59）	/	/	/	2	2	/	/	/	DM
UBIAD1	2	NM_013319.2	1	11333880	c.292G>A	p.(Gly98Ser)	0.883	29.4	D(0)	D（0.932）	D（-4.9）	/	/	/	1	1	/	/	/	DM
UBIAD1	3	NM_013319.2	1	11333893	c.305A>G	p.(Asn102Ser)	0.858	26.8	D(0)	D（0.992）	D（-4.12）	/	/	/	25	25	/	/	/	DM
UBIAD1	4	NM_013319.2	1	11333895	c.307A>G	p.(Thr103Ala)	0.779	27.1	D(0.003)	D（0.937）	D（-3.15）	/	/	/	1	1	/	/	/	DM
UBIAD1	5	NM_013319.2	1	11333896	c.308C>T	p.(Thr103Ile)	0.883	26.7	D(0.001)	D（0.993）	D（-4.45）	/	/	/	2	2	/	/	/	DM
UBIAD1	6	NM_013319.2	1	11333904	c.316G>A	p.(Asp106Asn)	0.916	32	D(0)	D（1）	D（-4.15）	/	/	/	1	1	/	/	/	DM
UBIAD1	7	NM_013319.2	1	11333917	c.329G>T	p.(Gly110Val)	0.907	29.9	D(0.001)	D（0.999）	D（-6.94）	/	/	/	1	1	/	/	/	DM
UBIAD1	8	NM_013319.2	1	11333922	c.334G>A	p.(Asp112Asn)	0.854	32	D(0)	D（1）	D（-4.14）	/	/	/	2	2	/	/	/	DM
UBIAD1	9	NM_013319.2	1	11333923	c.335A>G	p.(Asp112Gly)	0.87	31	D(0)	D（1）	D（-5.7）	/	/	/	1	1	/	/	/	DM
UBIAD1	10	NM_013319.2	1	11333941	c.353A>G	p.(Asp118Gly)	0.804	31	D(0)	D（0.988）	D（-5.31）	/	/	/	1	1	/	/	/	DM
UBIAD1	11	NM_013319.2	1	11333943	c.355A>G	p.(Arg119Gly)	0.839	24.5	D(0.004)	P（0.733）	D（-5.3）	/	/	/	2	2	/	/	/	DM
UBIAD1	12	NM_013319.2	1	11333947	c.359C>G	p.(Thr120Arg)	0.897	27	D(0.003)	D（0.991）	D（-4.38）	/	/	/	1	1	/	/	/	DM
UBIAD1	13	NM_013319.2	1	11333949	c.361C>T	p.(Leu121Phe)	0.739	24.3	D(0.003)	D（0.95）	D（-3.04）	/	/	/	4	4	/	/	/	DM
UBIAD1	14	NM_013319.2	1	11333949	c.361C>G	p.(Leu121Val)	0.733	23.7	D(0.003)	D（0.954）	N（-2.14）	/	/	/	2	2	/	/	/	DM
UBIAD1	15	NM_013319.2	1	11333953	c.365T>A	p.(Val122Glu)	0.932	31	D(0.001)	D（0.99）	D（-4.3）	/	/	/	1	1	/	/	/	DM
UBIAD1	16	NM_013319.2	1	11333953	c.365T>G	p.(Val122Gly)	0.93	31	D(0.001)	D（0.985）	D（-4.83）	/	/	/	1	1	/	/	/	DM
UBIAD1	17	NM_013319.2	1	11334099	c.511T>C	p.(Ser171Pro)	0.913	33	D(0.005)	D（0.934）	D（-3.83）	/	/	/	2	2	/	/	/	DM
UBIAD1	18	NM_013319.2	1	11334109	c.521A>G	p.(Tyr174Cys)	0.974	32	D(0.002)	D（0.999）	D（-6.18）	/	/	/	1	1	/	/	/	DM
UBIAD1	19	NM_013319.2	1	11334112	c.524C>T	p.(Thr175Ile)	0.933	29	D(0.002)	D（0.995）	D（-4.7）	/	/	/	2	2	/	/	/	DM
UBIAD1	20	NM_013319.2	1	11334115	c.527G>A	p.(Gly176Glu)	0.954	33	D(0.002)	D（0.992）	D（-5.42）	/	/	/	1	1	/	/	/	DM
UBIAD1	21	NM_013319.2	1	11334117	c.529G>A	p.(Gly177Arg)	0.91	35	D(0.002)	P（0.688）	D（-5.98）	/	/	/	2	2	/	/	/	DM
UBIAD1	22	NM_013319.2	1	11334117	c.529G>C	p.(Gly177Arg)	0.91	35	D(0.002)	P（0.688）	D（-5.98）	/	/	/	1	1	/	/	/	DM
UBIAD1	23	NM_013319.2	1	11345701	c.530G>A	p.(Gly177Glu)	0.944	33	D(0.002)	D（0.937）	D（-5.79）	/	/	/	8	8	/	/	/	DM
UBIAD1	24	NM_013319.2	1	11345713	c.542A>G	p.(Lys181Arg)	0.878	32	D(0.008)	D（0.998）	D（-2.86）	/	/	/	1	1	/	/	/	DM
UBIAD1	25	NM_013319.2	1	11345727	c.556G>A	p.(Gly186Arg)	0.938	29.8	T(0.051)	D（0.996）	D（-7.38）	/	/	/	1	1	/	/	/	DM
UBIAD1	26	NM_013319.2	1	11345734	c.563T>A	p.(Leu188His)	0.913	29.1	D(0)	D（0.976）	D（-5.43）	/	/	/	1	1	/	/	/	DM
UBIAD1	27	NM_013319.2	1	11345740	c.569T>C	p.(Ile190Thr)	0.846	23.6	D(0.002)	B（0.445）	D（-4）	/	/	/	1	1	/	/	/	DM
UBIAD1	28	NM_013319.2	1	11345866	c.695A>G	p.(Asn232Ser)	0.88	26.3	D(0.004)	D（0.996）	D（-4.5）	/	/	/	1	1	/	/	/	DM
UBIAD1	29	NM_013319.2	1	11345868	c.697A>C	p.(Asn233His)	0.893	26.7	D(0.048)	D（0.974）	D（-4.37）	/	/	/	1	1	/	/	/	DM
UBIAD1	30	NM_013319.2	1	11345879	c.708C>G	p.(Asp236Glu)	0.954	24.7	D(0)	D（1）	D（-3.78）	/	/	/	1	1	/	/	/	DM
UBIAD1	31	NM_013319.2	1	11345889	c.718G>A	p.(Asp240Asn)	0.915	29.6	D(0.008)	D（0.999）	D（-4.5）	/	/	/	1	1	/	/	/	DM
UBIAD1	32	NM_013319.2	1	11345905	c.734T>A	p.(Ile245Asn)	0.965	28.8	D(0.002)	D（0.989）	D（-4.94）	/	/	/	1	1	/	/	/	DM
KRT12	1	NM_000223.3	17	39019398_39019403	c.1288_1293delCGCCGCinsAGCCCT	p.(Arg430_Arg431delinsSerPro)	/	/	/	/	/	/	/	/	1	1	/	/	/	DM
KRT12	2	NM_000223.3	17	/	g.1222ins27	p.(Leu399insIleSerAsnLeuGluAlaGlnLeuLeu)	/	/	/	/	/	/	/	/	1	1	/	/	/	DM
KRT12	3	NM_000223.3	17	39023012	c.427G>C	p.(Val143Leu)	0.894	24.3	D(0)	D（0.998）	D（-2.73）	/	/	/	1	1	/	/	1/251470	DM
KRT12	4	NM_000223.3	17	39019393	c.1298T>G	p.(Leu433Arg)	0.971	32	D(0)	D（1）	D（-5.53）	/	/	/	1	1	/	/	/	DM
KRT12	5	NM_000223.3	17	39019402	c.1289G>C	p.(Arg430Pro)	0.925	26.4	T(0.064)	D（1）	D（-6.01）	/	/	/	1	1	/	/	/	DM
KRT12	6	NM_000223.3	17	39019405	c.1286A>G	p.(Tyr429Cys)	0.989	32	D(0)	D（1）	D（-8.41）	/	/	/	1	1	/	/	/	DM
KRT12	7	NM_000223.3	17	39019406	c.1285T>G	p.(Tyr429Asp)	0.99	31	D(0)	D（1）	D（-9.34）	/	/	/	1	1	/	/	/	DM
KRT12	8	NM_000223.3	17	39019414	c.1277T>G	p.(Ile426Ser)	0.988	32	D(0)	D（0.999）	D（-5.61）	/	/	/	1	1	/	/	/	DM
KRT12	9	NM_000223.3	17	39019415	c.1276A>G	p.(Ile426Val)	0.864	25.8	D(0)	D（0.997）	N（-0.93）	/	/	/	1	1	/	/	/	DM
KRT12	10	NM_000223.3	17	39023012	c.427G>T	p.(Val143Leu)	0.894	24.3	D(0)	D（0.998）	D（-2.73）	/	/	/	1	1	/	/	/	DM
KRT12	11	NM_000223.3	17	39023020	c.419T>G	p.(Leu140Arg)	0.918	25.1	D(0)	D（1）	D（-5.45）	/	/	/	1	1	/	/	/	DM
KRT12	12	NM_000223.3	17	39023020	c.419T>A	p.(Leu140Gln)	0.886	25	D(0)	D（1）	D（-5.44）	/	/	/	1	1	/	/	/	DM
KRT12	13	NM_000223.3	17	39023030	c.409G>C	p.(Ala137Pro)	0.958	23.8	D(0)	D（0.996）	D（-4.55）	/	/	/	1	1	/	/	/	DM
KRT12	14	NM_000223.3	17	39023034	c.405A>C	p.(Arg135Ser)	0.822	24.6	D(0)	D（0.999）	D（-5.45）	/	/	/	1	1	/	/	/	DM
KRT12	15	NM_000223.3	17	39023035	c.404G>T	p.(Arg135Ile)	0.957	25.6	D(0)	D（1）	D（-7.26）	/	/	/	1	1	/	/	/	DM
KRT12	16	NM_000223.3	17	39023035	c.404G>C	p.(Arg135Thr)	0.948	25	D(0)	D（0.999）	D（-5.45）	/	/	/	2	2	/	/	/	DM
KRT12	17	NM_000223.3	17	39023036	c.403A>G	p.(Arg135Gly)	0.936	25.4	D(0)	D（0.999）	D（-6.37）	/	/	/	1	1	/	/	/	DM
KRT12	18	NM_000223.3	17	39023040	c.399T>G	p.(Asn133Lys)	0.823	22	D(0)	D（0.999）	D（-5.43）	/	/	/	1	1	/	/	/	DM
KRT12	19	NM_000223.3	17	39023044	c.395T>A	p.(Leu132His)	0.984	26.9	D(0)	D（1）	D（-6.38）	/	/	/	1	1	/	/	/	DM
KRT12	20	NM_000223.3	17	39023044	c.395T>C	p.(Leu132Pro)	0.984	27.7	D(0)	D（1）	D（-6.38）	/	/	/	2	2	/	/	/	DM
KRT12	21	NM_000223.3	17	39023045	c.394C>G	p.(Leu132Val)	0.939	25.3	D(0)	D（0.998）	D（-2.73）	/	/	/	3	3	/	/	/	DM
KRT12	22	NM_000223.3	17	39023050	c.389A>C	p.(Gln130Pro)	0.828	24.8	D(0)	D（0.936）	D（-5.4）	/	/	/	2	2	/	/	/	DM
KRT12	23	NM_000223.3	17	39023053	c.386T>C	p.(Met129Thr)	0.946	24.8	D(0)	D（0.966）	D（-5.45）	/	/	/	2	2	/	/	/	DM
KRT12	24	NM_000223.3	17	39023054	c.385A>G	p.(Met129Val)	0.879	22.5	D(0.001)	B（0.426）	D（-3.64）	/	/	/	1	1	/	/	/	DM
KRT12	25	NM_000223.3	17	39019418	c.1273G>A	p.(Glu425Lys)	0.97	29.3	D(0)	D（0.999）	D（-3.73）	/	/	/	1	1	/	/	/	/
COL8A2	1	NM_005202.4	1	36563918	c.1363_1364delCAinsGT	p.(Gln455Val)	/	/	/	/	/	/	/	/	10	10	/		/	DM
COL8A2	2	NM_005202.4	2	36563919	c.1363C>A	p.(Gln455Lys)	0.551	19.16	T（0.9）	B（0.121）	N（-0.79）	/	/	/	2	2	/		/	DM
COL8A2	3	NM_005202.4	3	36563933	c.1349T>G	p.(Leu450Trp)	0.632	23.1	D（0.028）	P（0.529）	N（-1.14）	/	/	/	8	8	/		/	DM
OVOL2	1	NM_021220.2	20	18038339	c.-61G>A	p.(?)	/	/	/	/	/	/	/	/	1	1	/	/	/	/
OVOL2	2	NM_021220.2	20	18038552	c.-274T>G	p.(?)	/	/	/	/	/	/	/	/	1	1	/	/	/	DM
OVOL2	3	NM_021220.2	20	18038585	c.-307T>C	p.(?)	/	/	/	/	/	/	/	/	4	4	/	/	/	DM
OVOL2	4	NM_021220.2	20	18038648	c.-370T>C	p.(?)	/	/	/	/	/	/	/	/	16	16	/	/	/	DM
OVOL2	5	NM_021220.2	20	18022328_18038617	c.-339_361dup	p.(?)	/	/	/	/	/	/	/	/	1	1	/	/	/	DM
PIKFYVE	1	NM_015040.3	2	209184995	c.2102delA	p.(Asn701Thrfs*7)	/	/	/	/	/	/	/	/	1	1	/	/	/	DM
PIKFYVE	2	NM_015040.3	2	209190086	c.2551C>T	p.(Arg851*)	/	37	/	/	/	/	/	/	1	1	/	/	/	DM
PIKFYVE	3	NM_015040.3	2	209190497	c.2962C>T	p.(Gln988*)	/	35	/	/	/	/	/	/	1	1	/	/	/	DM
PIKFYVE	4	NM_015040.3	2	209190623	c.3088G>T	p.(Glu1030*)	/	45	/	/	/	/	/	/	1	1	/	/	/	DM
PIKFYVE	5	NM_015040.3	2	209190647	c.3112C>T	p.(Arg1038*)	/	40	/	/	/	/	/	/	1	1	/	/	/	DM
PIKFYVE	6	NM_015040.3	2	209190685	c.3150dupA	p.(Asp1051Argfs*20)	/	/	/	/	/	/	/	/	1	1	/	/	/	DM
PIKFYVE	7	NM_015040.3	2	209192903	c.3619-1G>C	p.(?)	/	/	/	/	/	Splicing effect	Affecting splicing site	Most probably affecting splicing	1	1	/	/	/	DM
PIKFYVE	8	NM_015040.3	2	209185009	c.2116_2117delCT	p.(Leu706Valfs*6)	/	/	/	/	/	/	/	/	1	1	/	/	/	DM
PIKFYVE	9	NM_015040.3	2	209190437	c.2902_2905delCCTT	p.(Pro968Valfs*23)	/	/	/	/	/	/	/	/	1	1	/	/	/	DM
PIKFYVE	10	NM_015040.3	2	209200054	c.4167_4170delAGTA	p.(Glu1389Aspfs*16)	/	/	/	/	/	/	/	/	1	1	/	/	/	DM
PIKFYVE	11	NM_015040.3	2	/	c.(2007+1_2008-1)_(2190+1_2191-1) ex.15-16	p.(?)	/	/	/	/	/	/	/	/	1	1	/	/	/	DM
PIKFYVE	12	NM_015040.3	2	209190843	c.3308A>G	p.(Lys1103Arg)	0.28	24.5	T（0.268）	D（0.98）	N（-0.99）	/	/	/	1	1	/	/	/	DM
COL17A1	1	NM_000494.3	10	105797446	c.3156C>T	p.(=)	/	/	/	/	/	Likely splicing effect	Affecting splicing site	Potential alteration of splicing	7	7	/	/	1/251428	DM
COL17A1	2	NM_000494.3	10	105799371	c.2816C>T	p.(Thr939Ile)	0.697	11.83	T（0.129）	B（0）	N（-0.66）	/	/	/	4	4	/	/	/	DM
COL17A1	3	NM_000494.3	10	105795086	c.3554C>T	p.(Pro1185Leu)	0.646	23.7	D（0.021）	B（0.432）	D（-4.32）	/	/	/	1	2	1	1	2/251160	DM
GRHL2	1	NM_024915.3	8	102505150	c.20+133delA	p.(?)	/	/	/	/	/	/	/	/	1	1	/	/	/	DM
GRHL2	2	NM_024915.3	8	102505274	c.20+257delT	p.(?)	/	/	/	/	/	/	/	/	1	1	/	/	/	DM
GRHL2	3	NM_024915.3	8	102505561	c.20+544G>T	p.(?)	/	/	/	/	/	/	/	/	4	4	/	/	/	DM
GRHL2	4	NM_024915.3	8	102564949	c.223C>T	p.(Arg75*)	/	39	/	/	/	/	/	/	Not mentioned	Not mentioned	/	/	/	DM
AGBL1	1	NM_152336.4	15	87217553	c.3107G>C	p.(Cys1036Ser)	0.296	26.5	NA	D（0.991）	NA	/	/	/	1	1	/	/	/	DM
KRT3	1	NM_057088.2	12	53185000	c.1525G>A	p.(Glu509Lys)	0.914	25.5	D(0.006)	D（0.954）	D（-3.86）	/	/	/	1	1	/	/	2/251456	DM
KRT3	2	NM_057088.2	12	53185033	c.1492G>A	p.(Glu498Lys)	0.955	25.7	D(0)	D（0.986）	D（-3.88）	/	/	/	1	1	/	/	/	DM
KRT3	3	NM_057088.2	12	53185017	c.1508G>C	p.(Arg503Pro)	0.865	24	D(0.001)	D（0.999）	D（-6.39）	/	/	/	1	1	/	/	/	DM
KRT3	4	NM_057088.2	12	53185032	c.1493A>T	p.(Glu498Val)	0.984	27	D(0)	D（1）	D（-6.79）	/	/	/	1	1	/	/	/	DM
DCN	1	NM_001920.3	12	91539879	c.1036T>G	p.(Cys346Gly)	0.765	29.7	D(0)	D（0.978）	D（-8.84）	/	/	/	1	1	/	/	/	DM
DCN	2	NM_001920.3	12	91539948	c.967delT	p.(Ser323Leufs*5)	/	/	/	/	/	/	/	/	1	1	/	/	/	DM
DCN	3	NM_001920.3	12	91539953	c.962delA	p.(Lys321Argfs*7)	/	/	/	/	/	/	/	/	1	1	/	/	/	DM
DCN	4	NM_001920.3	12	91539968	c.947delG	p.(Gly316Aspfs*12)	/	/	/	/	/	/	/	/	1	1	/	/	/	DM
DCN	5	NM_001920.3	12	91539974	c.941delC	p.(Pro314Hisfs*14)	/	/	/	/	/	/	/	/	1	1	/	/	/	DM
Notes: For AGBL1 in gnomAD, 75% variants had REVEL or CADD scores less than 0.276 or 25.6. For COL8A2 in gnomAD, 0.629 or 24.5. For COL17A1 in gnomAD, 0.580 or 26.0. For CHST6 in gnomAD, 0.773 or 25.3. For DCN in gnomAD, 0.399 or 26.6. For KRT3 in gnomAD, 0.569 or 24.4. For KRT12 in gnomAD, 0.626 or 25.3. For PIKFYVE in gnomAD, 0.324 or 26.8. For SLC4A11 in gnomAD, 0.662 or 25.7. For TACSTD2 in g…
