# Supplementary material for: Variant Landscape of 15 Genes Involved in Corneal Dystrophies: Report of 30 Families and Comprehensive Analysis of the Literature
Source: Int J Mol Sci. 2023 Mar 6;24(5):5012. doi: 10.3390/ijms24055012 (PMC10003302; doi:10.3390/ijms24055012)
Supplement: Supplementary file 1 [file ijms-24-05012-s001.zip › ijms-2152955-Supplementary Table S1.xlsx]

## Sheet: Sheet1
Supplementary Table S1. Literature review of genes responsible for CDs.
Gene	MIM number	Inheritance	Reported Families	Percentage(%)	Ethnicity	Zygosity	Phenotype
TGFBI	601692	AD	1850	0.630753	Worldwide	het/ homo/ com-het	EBMD, BCD, LCD, GCD
CHST6	605294	AR	477	0.162632	Caucasian, Asian	homo/ com-het/ het	MCD
SLC4A11	610206	AR	199	0.0678486	Worldwide	homo/ com-het	CHED
TACSTD2/M1S1	137290	AD	128	0.0436413	Worldwide	homo/ com-het	GDLD
ZEB1/TCF8	189909	AD	76	0.025912	Worldwide	het	PPCD, FECD
UBIAD1	611632	AD	74	0.0252301	Caucasian, Asian	het	SCD
KRT12	601687	AD	31	0.0105694	Japanese, Chinese, Caucasian	het	MECD
COL8A2	120252	AD	28	0.00954654	Asian, African American, Caucasian	het	FECD
OVOL2	616441	AD	23	0.0078418	Czech, British, American, Swiss	het	PPCD
PIKFYVE/PIP5K3	609414	AD	12	0.00409137	American, British, Greek, Japanese	het	FCD
COL17A1	113811	AD	12	0.00409137	Swedish, Thai, Caucasian	het	ERED
GRHL2	608576	AD	6	0.00204569	Czech, British	het	PPCD
AGBL1	615496	AD	8	0.00272758	European American, Chinese	het	FECD
DCN	125255	AD	5	0.00170474	Korean, Chinese, Belgian, Norwegian	het	CSCD
KRT3	148043	AD	4	0.00136379	Chinese, American, Northern Irish, Polish, Spain	het	MECD
TOTAL			2933
Notes: Abbreviations: AD: autosomal dominant; AR: autosomal recessive; het :heterozygotes; homo: homozygotes; com-het: compound heterozygotes; EBMD: Epithelial basement membrane dystrophy; CDB: Corneal dystrophy of bowman layer; LCD: Lattice corneal dystrophy; GCD: Granular corneal dystrophy; MCD: Maular corneal dystrophy; CHED: Congenital hereditary endothelial dystrophy; PPCD: Posterior polymor…
